# Supplementary material for: Zwitterionic (E)-1-[(4-nitro­phen­yl)iminio­meth­yl]naphthalen-2-olate
Source: Acta Crystallogr Sect E Struct Rep Online. 2011 Apr 13;67(Pt 5):o1123–4. doi: 10.1107/S1600536811012359 (PMC3089354; doi:10.1107/S1600536811012359)
Supplement: Supplementary file 1 [file e-67-o1123-sup1.cif]

##############################################################################
#                                                                            #
# This CIF contains the data in a paper accepted for publication in          #
# Acta Crystallographica Section E. It conforms to the requirements of       #
# Notes for Authors for Acta Crystallographica Section E, and has been       #
# peer reviewed under the auspices of the IUCr Commission on Journals.       #
#                                                                            #
# Full details of the Crystallographic Information File format               #
# are given in the paper "The Crystallographic Information File (CIF):       #
# a New Standard Archive File for Crystallography" by S. R. Hall, F. H.      #
# Allen and I. D. Brown [Acta Cryst. (1991), A47, 655-685].                  #
#                                                                            #
# The current version of the core CIF dictionary is obtainable from          #
# ftp://ftp.iucr.org/pub/cif_core.dic.                                       #
#                                                                            #
# Software is freely available for graphical display of the structure(s)     #
# in this CIF. For information consult the CIF software page                 #
# http://www.iucr.org/resources/cif/software.                                #
#                                                                            #
# This file may be used for bona fide research purposes within the           #
# scientific community so long as proper attribution is given to the journal # 
# article from which it was obtained.                                        #
#                                                                            #
##############################################################################
data_global
_audit_creation_method     'WinGX routine CIF_UPDATE'
_audit_conform_dict_name     cif_core.dic
_audit_conform_dict_version     2.3
_journal_date_recd_electronic     2011-03-24
_journal_date_accepted     2011-04-02
_journal_name_full     'Acta Crystallographica, Section E'
_journal_year     2011
_journal_volume     67
_journal_issue      5
_journal_page_first     o1123
_journal_page_last     o1124
_journal_paper_category     QO
_journal_coeditor_code     BQ2290
_publ_contact_author_name     'Sofiane, Bouacida'
_publ_contact_author_address
;
Unit\'e de recherche de Chimie de l'Environnement
et Mol\'eculaire Structurale,
CHEMS, Universit\'e Mentouri-Constantine
25000 Alg\'erie.
;
_publ_contact_author_email     bouacida_sofiane@yahoo.fr
_publ_contact_author_fax     '00 (213) 31 81 88 16'
_publ_contact_author_phone     '00 (213) 74 45 27 14'
_publ_section_title
;
Zwitterionic (<i>E</i>)-1-[(4-nitrophenyl)iminiomethyl]naphthalen-2-olate
;
loop_
    _publ_author_name
    _publ_author_footnote
    _publ_author_address
    'Damous, Maamar'
;
;
;
Unit\'e de Recherche de Chimie de l'Environnement et Mol\'eculaire Structurale,
CHEMS, Universit\'e Mentouri-Constantine
25000 Algeria
;
    'Hamlaoui, Meriem'
;
;
;
Unit\'e de Recherche de Chimie de l'Environnement et Mol\'eculaire Structurale,
CHEMS, Universit\'e Mentouri-Constantine
25000 Algeria
;
    'Bouacida, Sofiane'
;
;
;
Unit\'e de Recherche de Chimie de l'Environnement et Mol\'eculaire Structurale,
CHEMS, Universit\'e Mentouri-Constantine
25000 Algeria
D\'epartement Sciences de la Mati\`ere,
Facult\'e  des Sciences Exactes et Sciences de la Nature et de la Vie,
Universit\'e  Larbi Ben M'hidi, Oum El Bouaghi 04000,
Algeria
;
    'Merazig, Hocine'
;
;
;
Unit\'e de Recherche de Chimie de l'Environnement et Mol\'eculaire Structurale,
CHEMS, Universit\'e Mentouri-Constantine
25000 Algeria
;
    'Daran, Jean-Claude'
;
;
;
Laboratoire de Chimie de Coordination
UPR CNRS 8241
205 route de Narbonne
31077 Toulouse Cedex, France
;
data_I
_chemical_name_systematic
;
(<i>E</i>)-1-[(4-nitrophenyl)iminiomethyl]naphthalen-2-olate
;
_chemical_formula_moiety     'C17 H12 N2 O3'
_chemical_formula_sum     'C17 H12 N2 O3'
_chemical_formula_structural     'C17 H12 N2 O3'
_chemical_formula_iupac     'C17 H12 N2 O3'
_chemical_formula_weight     292.29
_symmetry_cell_setting     monoclinic
_symmetry_space_group_name_H-M     'P 21/c'
_symmetry_space_group_name_HALL     '-P 2ybc'
loop_
    _space_group_symop_operation_xyz
    'x, y, z'
    '-x, y+1/2, -z+1/2'
    '-x, -y, -z'
    'x, -y-1/2, z-1/2'
_cell_length_a     8.0503(6)
_cell_length_b     12.8174(9)
_cell_length_c     13.1833(10)
_cell_angle_alpha     90
_cell_angle_beta     97.271(5)
_cell_angle_gamma     90
_cell_volume     1349.37(17)
_cell_formula_units_Z     4
_cell_measurement_reflns_used     5160
_cell_measurement_theta_min     3.00
_cell_measurement_theta_max     30.13
_cell_measurement_temperature     296(2)
_exptl_crystal_description     Needle
_exptl_crystal_colour     red
_exptl_crystal_size_max     0.15
_exptl_crystal_size_mid     0.06
_exptl_crystal_size_min     0.04
_exptl_crystal_density_diffrn     1.439
_exptl_crystal_density_method     'not measured'
_exptl_crystal_F_000     608
_exptl_absorpt_coefficient_mu     0.101
_exptl_absorpt_correction_type     none
_exptl_special_details
;
;
_diffrn_ambient_temperature     296(2)
_diffrn_radiation_type     'MoK\a'
_diffrn_radiation_wavelength     0.71073
_diffrn_radiation_source     'sealed tube'
_diffrn_radiation_monochromator     'graphite'
_diffrn_measurement_device_type     'Bruker SMART CCD area-detector'
_diffrn_measurement_method     '\f and \w'
_diffrn_reflns_number     44074
_diffrn_reflns_av_R_equivalents     0.0741
_diffrn_reflns_theta_min     3.01
_diffrn_reflns_theta_max     39.3
_diffrn_reflns_theta_full     39.3
_diffrn_measured_fraction_theta_max     0.992
_diffrn_measured_fraction_theta_full     0.992
_diffrn_reflns_limit_h_min     -14
_diffrn_reflns_limit_h_max     12
_diffrn_reflns_limit_k_min     -20
_diffrn_reflns_limit_k_max     22
_diffrn_reflns_limit_l_min     -20
_diffrn_reflns_limit_l_max     23
_refine_special_details
;
Refinement of <i>F</i>^2^ against ALL reflections. The weighted <i>R</i>-factor
<i>wR</i> and goodness of fit <i>S</i> are based on <i>F</i>^2^, conventional
<i>R</i>-factors <i>R</i> are based on <i>F</i>, with <i>F</i> set to zero for
negative <i>F</i>^2^. The threshold expression of <i>F</i>^2^ >
\s(<i>F</i>^2^) is used only for calculating <i>R</i>-factors(gt) <i>etc</i>.
and is not relevant to the choice of reflections for refinement.
<i>R</i>-factors based on <i>F</i>^2^ are statistically about twice as large
as those based on <i>F</i>, and <i>R</i>- factors based on ALL data will be
even larger.
;
_reflns_number_total     7946
_reflns_number_gt     3658
_reflns_threshold_expression     I>2\s(I)
_refine_ls_structure_factor_coef     Fsqd
_refine_ls_matrix_type     full
_refine_ls_R_factor_all     0.1546
_refine_ls_R_factor_gt     0.0587
_refine_ls_wR_factor_gt     0.1453
_refine_ls_wR_factor_ref     0.1897
_refine_ls_goodness_of_fit_ref     0.964
_refine_ls_restrained_S_all     0.964
_refine_ls_number_reflns     7946
_refine_ls_number_parameters     207
_refine_ls_number_restraints     0
_refine_ls_hydrogen_treatment     mixed
_refine_ls_weighting_scheme     calc
_refine_ls_weighting_details
                 'calc w=1/[\s^2^(Fo^2^)+(0.0963P)^2^] where P=(Fo^2^+2Fc^2^)/3'
_atom_sites_solution_hydrogens     geom
_atom_sites_solution_primary     direct
_atom_sites_solution_secondary     difmap
_refine_ls_shift/su_max     0.001
_refine_ls_shift/su_mean     0
_refine_diff_density_max     0.534
_refine_diff_density_min     -0.261
_refine_ls_extinction_method     none
loop_
    _atom_type_symbol
    _atom_type_description
    _atom_type_scat_dispersion_real
    _atom_type_scat_dispersion_imag
    _atom_type_scat_source
    C C 0.0033 0.0016 'International Tables Vol C Tables 4.2.6.8 and 6.1.1.4'
    H H 0 0 'International Tables Vol C Tables 4.2.6.8 and 6.1.1.4'
    N N 0.0061 0.0033 'International Tables Vol C Tables 4.2.6.8 and 6.1.1.4'
    O O 0.0106 0.006 'International Tables Vol C Tables 4.2.6.8 and 6.1.1.4'
_computing_data_collection     'SMART (Bruker, 2007)'
_computing_cell_refinement     'SAINT (Bruker, 2007)'
_computing_data_reduction     'SAINT (Bruker, 2007)'
_computing_structure_solution     'SIR2002 (Burla <i>et al.</i>, 2003)'
_computing_structure_refinement     'SHELXL97 (Sheldrick, 2008)'
_computing_molecular_graphics
 'ORTEP-3 for Windows (Farrugia, 1997) and DIAMOND (Brandenburg & Berndt, 2001)'
_computing_publication_material     'WinGX (Farrugia, 1999)'
loop_
    _atom_site_type_symbol
    _atom_site_label
    _atom_site_fract_x
    _atom_site_fract_y
    _atom_site_fract_z
    _atom_site_U_iso_or_equiv
    _atom_site_adp_type
    _atom_site_calc_flag
    _atom_site_refinement_flags
    _atom_site_occupancy
    _atom_site_symmetry_multiplicity
    _atom_site_disorder_assembly
    _atom_site_disorder_group
    O O3 0.88419(14) -0.08384(7) 0.31991(8) 0.0392(3) Uani d . 1 1 . .
    O O2 0.44266(15) -0.40551(8) 0.79254(8) 0.0426(3) Uani d . 1 1 . .
    O O1 0.49601(17) -0.51766(7) 0.67875(9) 0.0500(3) Uani d . 1 1 . .
    N N2 0.74356(13) -0.11314(7) 0.47852(8) 0.0264(2) Uani d . 1 1 . .
    N N1 0.49499(15) -0.42784(8) 0.71179(9) 0.0320(2) Uani d . 1 1 . .
    C C17 0.82974(14) 0.16828(9) 0.44636(9) 0.0234(2) Uani d . 1 1 . .
    C C8 0.82177(14) 0.05641(9) 0.42782(9) 0.0234(2) Uani d . 1 1 . .
    C C6 0.55083(16) -0.24287(9) 0.68580(10) 0.0274(2) Uani d . 1 1 . .
    H H6 0.5057 -0.2275 0.7456 0.033 Uiso calc R 1 1 . .
    C C1 0.55862(16) -0.34487(9) 0.65258(10) 0.0259(2) Uani d . 1 1 . .
    C C7 0.75161(14) -0.01080(9) 0.49403(10) 0.0245(2) Uani d . 1 1 . .
    C C2 0.62367(17) -0.37057(9) 0.56335(10) 0.0300(3) Uani d . 1 1 . .
    H H2 0.6267 -0.4396 0.5421 0.036 Uiso calc R 1 1 . .
    C C12 0.90181(15) 0.23306(9) 0.37664(10) 0.0273(2) Uani d . 1 1 . .
    C C16 0.76748(16) 0.21715(9) 0.52907(10) 0.0293(3) Uani d . 1 1 . .
    H H16 0.721 0.1766 0.5768 0.035 Uiso calc R 1 1 . .
    C C3 0.68369(16) -0.29201(9) 0.50680(10) 0.0290(3) Uani d . 1 1 . .
    H H3 0.7278 -0.3079 0.4468 0.035 Uiso calc R 1 1 . .
    C C5 0.61127(16) -0.16388(9) 0.62877(10) 0.0265(2) Uani d . 1 1 . .
    H H5 0.6069 -0.0949 0.6501 0.032 Uiso calc R 1 1 . .
    C C13 0.90891(17) 0.34145(10) 0.39091(12) 0.0355(3) Uani d . 1 1 . .
    H H13 0.9569 0.383 0.3446 0.043 Uiso calc R 1 1 . .
    C C10 0.96505(18) 0.08390(11) 0.27475(11) 0.0352(3) Uani d . 1 1 . .
    H H10 1.0122 0.0574 0.2193 0.042 Uiso calc R 1 1 . .
    C C4 0.67859(14) -0.18811(9) 0.53937(9) 0.0239(2) Uani d . 1 1 . .
    C C9 0.88945(16) 0.01310(9) 0.34053(10) 0.0280(2) Uani d . 1 1 . .
    C C14 0.84615(17) 0.38702(10) 0.47216(13) 0.0379(3) Uani d . 1 1 . .
    H H14 0.8517 0.459 0.4812 0.045 Uiso calc R 1 1 . .
    C C15 0.77392(17) 0.32417(10) 0.54105(12) 0.0346(3) Uani d . 1 1 . .
    H H15 0.7296 0.3547 0.5957 0.041 Uiso calc R 1 1 . .
    C C11 0.96888(17) 0.18704(10) 0.29171(11) 0.0336(3) Uani d . 1 1 . .
    H H11 1.0168 0.2302 0.2467 0.04 Uiso calc R 1 1 . .
    H H7 0.704(2) 0.0100(13) 0.5544(14) 0.043(5) Uiso d . 1 1 . .
    H H2N 0.798(3) -0.1327(18) 0.4091(18) 0.080(7) Uiso d . 1 1 . .
loop_
    _atom_site_aniso_label
    _atom_site_aniso_U_11
    _atom_site_aniso_U_22
    _atom_site_aniso_U_33
    _atom_site_aniso_U_12
    _atom_site_aniso_U_13
    _atom_site_aniso_U_23
    O3 0.0597(6) 0.0256(4) 0.0362(5) -0.0031(4) 0.0217(5) -0.0042(4)
    O2 0.0637(7) 0.0342(5) 0.0348(5) -0.0030(5) 0.0249(5) 0.0036(4)
    O1 0.0847(9) 0.0207(4) 0.0502(7) -0.0069(5) 0.0308(6) 0.0002(4)
    N2 0.0325(5) 0.0198(4) 0.0283(5) -0.0011(4) 0.0097(4) 0.0016(4)
    N1 0.0419(6) 0.0241(5) 0.0322(6) -0.0016(4) 0.0134(5) 0.0031(4)
    C17 0.0224(5) 0.0216(5) 0.0260(6) -0.0003(4) 0.0023(4) 0.0025(4)
    C8 0.0253(5) 0.0215(5) 0.0235(5) -0.0003(4) 0.0044(4) 0.0014(4)
    C6 0.0332(6) 0.0226(5) 0.0282(6) -0.0006(4) 0.0111(5) -0.0012(4)
    C1 0.0320(6) 0.0206(4) 0.0264(6) -0.0007(4) 0.0089(5) 0.0015(4)
    C7 0.0256(5) 0.0212(5) 0.0271(6) -0.0002(4) 0.0052(4) 0.0017(4)
    C2 0.0395(7) 0.0196(5) 0.0335(6) 0.0000(4) 0.0148(5) -0.0022(4)
    C12 0.0257(5) 0.0236(5) 0.0329(6) -0.0022(4) 0.0054(5) 0.0037(4)
    C16 0.0334(6) 0.0251(5) 0.0302(6) -0.0001(5) 0.0073(5) -0.0012(4)
    C3 0.0369(6) 0.0222(5) 0.0306(6) -0.0001(4) 0.0151(5) -0.0018(4)
    C5 0.0326(6) 0.0193(4) 0.0290(6) -0.0019(4) 0.0097(5) -0.0026(4)
    C13 0.0334(6) 0.0245(5) 0.0499(9) -0.0044(5) 0.0108(6) 0.0053(5)
    C10 0.0471(8) 0.0325(6) 0.0291(6) -0.0030(5) 0.0164(6) 0.0009(5)
    C4 0.0268(5) 0.0201(4) 0.0259(6) -0.0012(4) 0.0075(4) 0.0005(4)
    C9 0.0334(6) 0.0257(5) 0.0259(6) -0.0012(4) 0.0076(5) -0.0006(4)
    C14 0.0357(7) 0.0220(5) 0.0565(9) -0.0029(5) 0.0079(7) -0.0021(6)
    C15 0.0367(7) 0.0260(6) 0.0413(8) 0.0011(5) 0.0059(6) -0.0060(5)
    C11 0.0382(7) 0.0319(6) 0.0329(7) -0.0054(5) 0.0129(6) 0.0046(5)
_geom_special_details
;
All e.s.d.'s (except the e.s.d. in the dihedral angle between two l.s. planes)
are estimated using the full covariance matrix. The cell e.s.d.'s are taken
into account individually in the estimation of e.s.d.'s in distances, angles
and torsion angles; correlations between e.s.d.'s in cell parameters are only
used when they are defined by crystal symmetry. An approximate (isotropic)
treatment of cell e.s.d.'s is used for estimating e.s.d.'s involving l.s.
planes.
;
loop_
    _geom_bond_atom_site_label_1
    _geom_bond_atom_site_label_2
    _geom_bond_site_symmetry_2
    _geom_bond_distance
    _geom_bond_publ_flag
    O3 C9 . 1.2714(15) ?
    O2 N1 . 1.2274(14) ?
    O1 N1 . 1.2312(14) ?
    N2 C7 . 1.3279(15) ?
    N2 C4 . 1.3951(14) ?
    N2 H2N . 1.09(2) ?
    N1 C1 . 1.4504(14) ?
    C17 C16 . 1.4039(16) ?
    C17 C12 . 1.4163(15) ?
    C17 C8 . 1.4546(16) ?
    C8 C7 . 1.3957(15) ?
    C8 C9 . 1.4450(16) ?
    C6 C1 . 1.3827(17) ?
    C6 C5 . 1.3855(16) ?
    C6 H6 . 0.93 ?
    C1 C2 . 1.3866(16) ?
    C7 H7 . 0.962(19) ?
    C2 C3 . 1.3763(16) ?
    C2 H2 . 0.93 ?
    C12 C13 . 1.4021(17) ?
    C12 C11 . 1.4304(18) ?
    C16 C15 . 1.3810(17) ?
    C16 H16 . 0.93 ?
    C3 C4 . 1.4015(16) ?
    C3 H3 . 0.93 ?
    C5 C4 . 1.3931(16) ?
    C5 H5 . 0.93 ?
    C13 C14 . 1.372(2) ?
    C13 H13 . 0.93 ?
    C10 C11 . 1.3405(18) ?
    C10 C9 . 1.4421(17) ?
    C10 H10 . 0.93 ?
    C14 C15 . 1.395(2) ?
    C14 H14 . 0.93 ?
    C15 H15 . 0.93 ?
    C11 H11 . 0.93 ?
loop_
    _geom_angle_atom_site_label_1
    _geom_angle_atom_site_label_2
    _geom_angle_atom_site_label_3
    _geom_angle_site_symmetry_1
    _geom_angle_site_symmetry_3
    _geom_angle
    _geom_angle_publ_flag
    C7 N2 C4 . . 127.33(10) ?
    C7 N2 H2N . . 109.9(12) ?
    C4 N2 H2N . . 122.8(12) ?
    O2 N1 O1 . . 122.91(11) ?
    O2 N1 C1 . . 118.62(10) ?
    O1 N1 C1 . . 118.47(10) ?
    C16 C17 C12 . . 117.28(11) ?
    C16 C17 C8 . . 123.91(10) ?
    C12 C17 C8 . . 118.81(10) ?
    C7 C8 C9 . . 118.96(10) ?
    C7 C8 C17 . . 121.07(10) ?
    C9 C8 C17 . . 119.96(10) ?
    C1 C6 C5 . . 119.07(10) ?
    C1 C6 H6 . . 120.5 ?
    C5 C6 H6 . . 120.5 ?
    C6 C1 C2 . . 122.04(11) ?
    C6 C1 N1 . . 119.32(10) ?
    C2 C1 N1 . . 118.64(10) ?
    N2 C7 C8 . . 121.95(11) ?
    N2 C7 H7 . . 112.6(10) ?
    C8 C7 H7 . . 125.4(10) ?
    C3 C2 C1 . . 118.81(11) ?
    C3 C2 H2 . . 120.6 ?
    C1 C2 H2 . . 120.6 ?
    C13 C12 C17 . . 120.46(11) ?
    C13 C12 C11 . . 120.03(11) ?
    C17 C12 C11 . . 119.50(11) ?
    C15 C16 C17 . . 121.34(11) ?
    C15 C16 H16 . . 119.3 ?
    C17 C16 H16 . . 119.3 ?
    C2 C3 C4 . . 120.22(11) ?
    C2 C3 H3 . . 119.9 ?
    C4 C3 H3 . . 119.9 ?
    C6 C5 C4 . . 119.81(10) ?
    C6 C5 H5 . . 120.1 ?
    C4 C5 H5 . . 120.1 ?
    C14 C13 C12 . . 120.93(12) ?
    C14 C13 H13 . . 119.5 ?
    C12 C13 H13 . . 119.5 ?
    C11 C10 C9 . . 121.53(12) ?
    C11 C10 H10 . . 119.2 ?
    C9 C10 H10 . . 119.2 ?
    C5 C4 N2 . . 123.17(10) ?
    C5 C4 C3 . . 120.04(10) ?
    N2 C4 C3 . . 116.79(10) ?
    O3 C9 C10 . . 119.44(11) ?
    O3 C9 C8 . . 122.68(11) ?
    C10 C9 C8 . . 117.87(11) ?
    C13 C14 C15 . . 119.19(12) ?
    C13 C14 H14 . . 120.4 ?
    C15 C14 H14 . . 120.4 ?
    C16 C15 C14 . . 120.79(12) ?
    C16 C15 H15 . . 119.6 ?
    C14 C15 H15 . . 119.6 ?
    C10 C11 C12 . . 122.29(11) ?
    C10 C11 H11 . . 118.9 ?
    C12 C11 H11 . . 118.9 ?
loop_
    _geom_torsion_atom_site_label_1
    _geom_torsion_atom_site_label_2
    _geom_torsion_atom_site_label_3
    _geom_torsion_atom_site_label_4
    _geom_torsion_site_symmetry_1
    _geom_torsion_site_symmetry_2
    _geom_torsion_site_symmetry_3
    _geom_torsion_site_symmetry_4
    _geom_torsion
    _geom_torsion_publ_flag
    C16 C17 C8 C7 . . . . -0.89(19) ?
    C12 C17 C8 C7 . . . . -179.83(12) ?
    C16 C17 C8 C9 . . . . -179.95(12) ?
    C12 C17 C8 C9 . . . . 1.11(18) ?
    C5 C6 C1 C2 . . . . -0.6(2) ?
    C5 C6 C1 N1 . . . . -179.78(12) ?
    O2 N1 C1 C6 . . . . -3.2(2) ?
    O1 N1 C1 C6 . . . . 176.80(13) ?
    O2 N1 C1 C2 . . . . 177.56(13) ?
    O1 N1 C1 C2 . . . . -2.4(2) ?
    C4 N2 C7 C8 . . . . 179.22(12) ?
    C9 C8 C7 N2 . . . . -0.77(19) ?
    C17 C8 C7 N2 . . . . -179.84(11) ?
    C6 C1 C2 C3 . . . . 0.6(2) ?
    N1 C1 C2 C3 . . . . 179.80(12) ?
    C16 C17 C12 C13 . . . . -0.20(19) ?
    C8 C17 C12 C13 . . . . 178.81(12) ?
    C16 C17 C12 C11 . . . . 179.27(12) ?
    C8 C17 C12 C11 . . . . -1.71(18) ?
    C12 C17 C16 C15 . . . . 0.98(19) ?
    C8 C17 C16 C15 . . . . -177.98(13) ?
    C1 C2 C3 C4 . . . . 0.0(2) ?
    C1 C6 C5 C4 . . . . 0.0(2) ?
    C17 C12 C13 C14 . . . . -0.2(2) ?
    C11 C12 C13 C14 . . . . -179.64(14) ?
    C6 C5 C4 N2 . . . . -179.26(12) ?
    C6 C5 C4 C3 . . . . 0.6(2) ?
    C7 N2 C4 C5 . . . . -0.3(2) ?
    C7 N2 C4 C3 . . . . 179.85(12) ?
    C2 C3 C4 C5 . . . . -0.6(2) ?
    C2 C3 C4 N2 . . . . 179.28(12) ?
    C11 C10 C9 O3 . . . . 177.94(14) ?
    C11 C10 C9 C8 . . . . -1.8(2) ?
    C7 C8 C9 O3 . . . . 1.8(2) ?
    C17 C8 C9 O3 . . . . -179.16(12) ?
    C7 C8 C9 C10 . . . . -178.46(12) ?
    C17 C8 C9 C10 . . . . 0.62(19) ?
    C12 C13 C14 C15 . . . . -0.2(2) ?
    C17 C16 C15 C14 . . . . -1.4(2) ?
    C13 C14 C15 C16 . . . . 1.0(2) ?
    C9 C10 C11 C12 . . . . 1.3(2) ?
    C13 C12 C11 C10 . . . . -179.98(14) ?
    C17 C12 C11 C10 . . . . 0.5(2) ?
loop_
    _geom_hbond_atom_site_label_D
    _geom_hbond_atom_site_label_H
    _geom_hbond_atom_site_label_A
    _geom_hbond_site_symmetry_A
    _geom_hbond_distance_DH
    _geom_hbond_distance_HA
    _geom_hbond_distance_DA
    _geom_hbond_angle_DHA
    _geom_hbond_publ_flag
    N2 H2N O3 . 1.09(2) 1.57(2) 2.5287(15) 143(2) yes
    C5 H5 O2 2_656 0.93 2.59 3.5136(16) 173 yes
    C16 H16 O2 2_656 0.93 2.53 3.4455(17) 169 yes
