# Supplementary material for: Zwitterionic (E)-1-[(4-nitro­phen­yl)iminio­meth­yl]naphthalen-2-olate
Source: Acta Crystallogr Sect E Struct Rep Online. 2011 Apr 13;67(Pt 5):o1123–4. doi: 10.1107/S1600536811012359 (PMC3089354; doi:10.1107/S1600536811012359)
Supplement: Supplementary file 2 [file e-67-o1123-Isup2.hkl]

#
# h,k,l, Fc-squared, Fo-squared, sigma(Fo-squared) and status flag
#
data_I
_shelx_title ' m40 in P 21/c'
_shelx_refln_list_code          4
_shelx_F_calc_maximum      351.84
_exptl_crystal_F_000       608.00
_reflns_d_resolution_high  0.5610
 
loop_
 _symmetry_equiv_pos_as_xyz
 'x, y, z'
 '-x, y+1/2, -z+1/2'
 '-x, -y, -z'
 'x, -y-1/2, z-1/2'
 
_cell_length_a     8.0503
_cell_length_b    12.8174
_cell_length_c    13.1833
_cell_angle_alpha  90.000
_cell_angle_beta   97.271
_cell_angle_gamma  90.000
 
_shelx_F_squared_multiplier     1.000
 
loop_
 _refln_index_h
 _refln_index_k
 _refln_index_l
 _refln_F_squared_calc
 _refln_F_squared_meas
 _refln_F_squared_sigma
 _refln_observed_status
   2   0   0      440.60      455.94     10.87 o
   3   0   0     3696.80     3863.76     47.12 o
   4   0   0      216.38      181.63      3.88 o
   5   0   0      290.57      288.17      5.32 o
   6   0   0       47.04       50.02      2.80 o
   7   0   0        0.19        0.30      2.84 o
   8   0   0       39.18       32.39      4.04 o
   9   0   0       27.55       41.12      5.30 o
  10   0   0        4.76       11.76      6.06 o
  11   0   0        3.69       -0.94      8.05 o
  12   0   0       31.16       22.67     13.09 o
  13   0   0        4.81       13.22      9.86 o
  14   0   0       48.78       57.29     12.19 o
   1   1   0       70.60       82.34      3.83 o
   2   1   0    17642.00    18454.45    216.62 o
   3   1   0       31.54       31.07      1.45 o
   4   1   0       86.67      101.73      2.05 o
   5   1   0      126.40      137.70      2.45 o
   6   1   0      232.70      248.73      3.38 o
   7   1   0        0.11       -1.83      2.10 o
   8   1   0        0.38        7.77      2.78 o
   9   1   0        0.47        6.04      3.11 o
  10   1   0        2.46        0.76      4.30 o
  11   1   0        0.00       -0.20      5.16 o
  12   1   0        4.40        0.52      6.51 o
  13   1   0       12.26       18.34      7.17 o
  14   1   0        3.55        4.09      7.15 o
   0   2   0      228.88      203.28     14.60 o
   1   2   0       27.91       21.41      4.13 o
   2   2   0      994.89      970.00      9.03 o
   3   2   0     2441.01     2453.05     30.44 o
   4   2   0      101.45      113.17      2.32 o
   5   2   0      121.30      129.09      2.38 o
   6   2   0       59.50       66.66      2.13 o
   7   2   0        0.00        1.85      2.23 o
   8   2   0      195.09      194.80      4.42 o
   9   2   0      101.20      104.74      5.05 o
  10   2   0        0.49        1.03      4.64 o
  11   2   0        0.53       -2.22      5.08 o
  12   2   0        1.22       -5.14      5.53 o
  13   2   0       20.30       17.29      7.09 o
  14   2   0        0.19       -8.74      8.74 o
   1   3   0      132.53      129.17      3.69 o
   2   3   0      592.70      660.24      5.72 o
   3   3   0      451.88      485.23      4.62 o
   4   3   0      441.17      457.78      4.50 o
   5   3   0        3.64        7.64      1.39 o
   6   3   0       94.39      101.28      2.63 o
   7   3   0     1237.86     1270.76     12.17 o
   8   3   0       43.41       42.71      2.99 o
   9   3   0       17.53       15.63      3.62 o
  10   3   0        0.34       -2.93      3.77 o
  11   3   0        1.88       -4.81      4.81 o
  12   3   0        0.60        0.73      5.34 o
  13   3   0        0.30       -5.56      5.56 o
  14   3   0        0.02       -2.74      7.85 o
   0   4   0     1099.18     1167.60     19.93 o
   1   4   0       11.13       11.59      0.91 o
   2   4   0       13.29       13.07      1.02 o
   3   4   0       82.91       77.65      1.82 o
   4   4   0      520.66      525.57      4.77 o
   5   4   0      547.70      564.99      5.58 o
   6   4   0        0.01        0.87      1.76 o
   7   4   0       48.84       48.56      2.56 o
   8   4   0        0.08       -2.54      2.54 o
   9   4   0      125.83      114.81      4.34 o
  10   4   0       10.78        5.12      4.11 o
  11   4   0        1.20        4.62      4.66 o
  12   4   0        0.02       -2.67      5.12 o
  13   4   0        0.72        1.87      7.55 o
  14   4   0        2.85       16.00     16.51 o
   1   5   0      135.59      154.39      2.67 o
   2   5   0      868.17      870.72      7.50 o
   3   5   0       95.18       88.34      1.97 o
   4   5   0       24.58       21.87      1.33 o
   5   5   0        2.24        3.47      1.48 o
   6   5   0       47.95       61.34      2.67 o
   7   5   0       31.11       34.23      2.48 o
   8   5   0        0.20        2.04      2.50 o
   9   5   0        1.64       -1.34      2.89 o
  10   5   0        2.13       -3.18      3.42 o
  11   5   0       11.04        4.53      4.21 o
  12   5   0        1.81        5.05      5.81 o
  13   5   0        0.45       -7.23      7.23 o
   0   6   0       50.73       93.03      3.55 o
   1   6   0       22.79       36.43      1.78 o
   2   6   0      938.01      945.22      8.51 o
   3   6   0      276.96      250.76      4.10 o
   4   6   0        1.52        1.34      1.23 o
   5   6   0       53.70       60.45      2.00 o
   6   6   0       12.87       12.03      2.08 o
   7   6   0       21.65       23.78      2.57 o
   8   6   0        1.16       -1.51      2.56 o
   9   6   0        0.00       -2.85      2.85 o
  10   6   0        0.93       -0.71      3.40 o
  11   6   0        1.63       -4.89      4.89 o
  12   6   0        3.63        0.66      5.60 o
  13   6   0        5.31        7.03      6.01 o
   1   7   0      243.22      308.65      4.05 o
   2   7   0      913.81     1025.43      9.41 o
   3   7   0      132.60      138.58      2.65 o
   4   7   0       24.97       27.54      1.78 o
   5   7   0       31.27       33.04      1.85 o
   6   7   0       36.83       38.49      2.49 o
   7   7   0        7.96        7.59      2.59 o
   8   7   0        0.12       -2.42      2.42 o
   9   7   0        8.29        7.64      3.25 o
  10   7   0       18.33       21.39      4.33 o
  11   7   0        0.00       -3.06      4.52 o
  12   7   0       15.84       18.61      8.56 o
  13   7   0        0.15       -5.63      5.63 o
   0   8   0       13.31        9.32      2.63 o
   1   8   0      213.94      206.48      3.28 o
   2   8   0        3.07        2.26      1.35 o
   3   8   0       98.69      108.31      2.66 o
   4   8   0       16.43       13.83      1.77 o
   5   8   0       40.60       36.95      2.29 o
   6   8   0      483.97      476.76      6.44 o
   7   8   0       22.40       24.26      2.59 o
   8   8   0      137.79      136.31      3.69 o
   9   8   0       11.75        8.35      3.50 o
  10   8   0       28.66       36.82      4.61 o
  11   8   0       27.05       18.42      4.76 o
  12   8   0        1.41        6.05      5.46 o
  13   8   0        0.00       -0.74      5.51 o
   1   9   0        2.60        7.51      1.71 o
   2   9   0      513.39      506.31      5.47 o
   3   9   0        4.86        1.51      1.89 o
   4   9   0      594.78      552.81      6.89 o
   5   9   0      759.40      711.45      9.15 o
   6   9   0      213.56      228.89      4.55 o
   7   9   0       42.37       42.48      3.92 o
   8   9   0       33.68       39.27      3.44 o
   9   9   0       96.96      102.00      4.59 o
  10   9   0        4.20        0.61      4.15 o
  11   9   0        4.66        2.68      4.84 o
  12   9   0        0.54        7.32      5.24 o
  13   9   0        4.31       -5.86     10.38 o
   0  10   0      386.18      338.23      6.83 o
   1  10   0       27.45       24.79      2.21 o
   2  10   0      159.27      152.54      5.01 o
   3  10   0      130.91      111.21      3.44 o
   4  10   0      206.29      194.70      4.39 o
   5  10   0      120.49      114.66      3.41 o
   6  10   0        1.10       -0.07      2.74 o
   7  10   0        2.71        4.56      3.01 o
   8  10   0       36.27       35.46      3.38 o
   9  10   0        6.73        5.49      4.04 o
  10  10   0       12.50       15.77      4.23 o
  11  10   0       60.68       49.22      5.06 o
  12  10   0        0.82        0.61      4.82 o
   1  11   0      151.18      117.07      3.40 o
   2  11   0       16.40       11.66      2.49 o
   3  11   0      469.83      408.78      6.80 o
   4  11   0      221.83      210.81      4.74 o
   5  11   0        1.08        3.23      2.30 o
   6  11   0       19.18       19.01      3.26 o
   7  11   0        1.80        4.95      3.11 o
   8  11   0        2.73        3.22      3.33 o
   9  11   0        7.38        5.93      3.44 o
  10  11   0       16.58       17.22      4.25 o
  11  11   0        2.99       12.29      4.25 o
  12  11   0        0.35        1.32      4.65 o
   0  12   0      821.71      650.86     11.01 o
   1  12   0        0.21       -2.62      2.62 o
   2  12   0      524.44      472.61      8.19 o
   3  12   0      254.00      217.02      5.31 o
   4  12   0        0.88        2.36      2.62 o
   5  12   0        8.84        5.41      2.40 o
   6  12   0       49.74       51.71      3.62 o
   7  12   0        0.46        1.08      3.14 o
   8  12   0        0.16       -3.31      3.31 o
   9  12   0        7.92        7.51      5.35 o
  10  12   0        1.04        0.72      4.52 o
  11  12   0        6.98        4.71      4.51 o
  12  12   0        0.06        8.52      8.14 o
   1  13   0        4.16        0.72      2.42 o
   2  13   0        4.70       -1.78      3.14 o
   3  13   0       58.25       46.52      3.68 o
   4  13   0       37.29       28.12      3.50 o
   5  13   0       23.58       19.32      3.30 o
   6  13   0        0.41        0.57      3.19 o
   7  13   0        8.68        9.30      4.06 o
   8  13   0        0.35        1.42      3.47 o
   9  13   0        3.20        0.62      3.35 o
  10  13   0        0.92       -1.29      6.85 o
  11  13   0        3.24        3.34      7.55 o
   0  14   0        0.95       -3.89      3.89 o
   1  14   0        5.63        2.66      2.99 o
   2  14   0       17.18       25.82      3.99 o
   3  14   0        0.00       -3.16      3.16 o
   4  14   0        0.81       -2.06      3.23 o
   5  14   0       41.40       36.10      4.35 o
   6  14   0        1.36       -1.65      3.53 o
   7  14   0       22.48       23.26      5.30 o
   8  14   0       10.80        8.59      3.83 o
   9  14   0        1.39        1.94      3.41 o
  10  14   0        9.92       17.10      7.80 o
  11  14   0        1.50       -6.95      7.44 o
   1  15   0        4.19       -1.08      3.15 o
   2  15   0       36.24       39.93      4.35 o
   3  15   0        0.38       -2.76      3.62 o
   4  15   0       56.03       59.17      6.07 o
   5  15   0       28.25       31.56      4.50 o
   6  15   0        1.61       -0.85      4.04 o
   7  15   0       12.52        7.39      3.82 o
   8  15   0       25.79       23.87      4.05 o
   9  15   0        0.00        2.84      3.72 o
  10  15   0        0.23       -9.66      9.66 o
   0  16   0        0.07        1.74      5.40 o
   1  16   0        0.03       -2.39      3.79 o
   2  16   0       31.78       33.01      4.44 o
   3  16   0        8.87       11.37      4.22 o
   4  16   0       10.69        9.76      6.04 o
   5  16   0        0.67        0.89      5.45 o
   6  16   0       50.56       50.72      5.01 o
   7  16   0        0.39       -2.97      4.06 o
   8  16   0        2.48        5.39      3.91 o
   9  16   0        3.69       -2.10      7.37 o
  10  16   0        1.49        2.18      9.53 o
   1  17   0       98.69      100.48      7.17 o
   2  17   0        6.77        8.41      4.08 o
   3  17   0        8.83        6.90      4.40 o
   4  17   0        7.27        7.89      5.55 o
   5  17   0        4.43        1.89      4.62 o
   6  17   0        0.47        0.94      4.45 o
   7  17   0        1.07       -4.47      4.47 o
   8  17   0        8.63        8.89      4.35 o
   9  17   0        0.66       -5.29      9.30 o
   0  18   0       43.22       35.26      7.16 o
   1  18   0       20.33       20.88      5.17 o
   2  18   0      155.38      168.35      7.23 o
   3  18   0       47.09       50.38      5.03 o
   4  18   0        0.89       -0.80      6.39 o
   5  18   0       38.58       38.90      5.59 o
   6  18   0        9.83        4.95      5.42 o
   7  18   0        0.00       10.98      6.72 o
   8  18   0        1.15       -3.80      9.60 o
   1  19   0       24.28       26.23      5.54 o
   2  19   0       69.48       68.35      7.80 o
   3  19   0        5.56        4.86      4.92 o
   4  19   0        6.41        2.50      5.84 o
   5  19   0       25.96       11.44      5.25 o
   6  19   0       10.75       14.55      4.90 o
   7  19   0       13.16        8.04      8.61 o
   0  20   0       19.01       26.32      9.17 o
   1  20   0        1.06       -1.19      5.19 o
   2  20   0        0.00       -1.48      4.99 o
   3  20   0        2.95       -2.21      6.94 o
   4  20   0        1.26       -5.25      6.81 o
   5  20   0        0.00       -0.10      6.26 o
   6  20   0        2.22        4.45      4.95 o
   1  21   0        3.06        3.56      6.06 o
   2  21   0       28.45       43.60      7.84 o
   3  21   0       18.36        7.87      7.43 o
   4  21   0        1.78       -1.20      5.82 o
   5  21   0       85.07       98.76     18.20 o
   0  22   0       32.31       34.70     12.13 o
   1  22   0       19.82       14.17      7.17 o
   2  22   0        1.45       -9.38      9.38 o
   3  22   0       17.59       18.68      7.85 o
 -14   1   1       18.48       11.53     10.53 o
 -13   1   1        2.22       -4.15      6.58 o
 -12   1   1       55.04       50.87      6.28 o
 -11   1   1       14.27       16.83      5.19 o
 -10   1   1        0.70        0.31      3.86 o
  -9   1   1        3.11        4.86      3.09 o
  -8   1   1       20.96       23.63      2.60 o
  -7   1   1        9.96        8.60      2.02 o
  -6   1   1       66.61       63.31      1.96 o
  -5   1   1       11.99       11.24      1.42 o
  -4   1   1      601.86      654.64      5.46 o
  -3   1   1       66.54       74.28      2.26 o
  -2   1   1       36.16       46.93      2.75 o
  -1   1   1     4472.05     2230.61     68.63 o
   1   1   1        8.37        6.42      1.80 o
   2   1   1    11541.37    12289.02    109.45 o
   3   1   1       60.75       82.65      2.16 o
   4   1   1       28.40       30.77      1.70 o
   5   1   1       98.07      101.91      2.09 o
   6   1   1      140.05      145.37      2.74 o
   7   1   1       37.57       45.19      2.59 o
   8   1   1        0.09        1.92      2.83 o
   9   1   1        8.56        5.83      3.71 o
  10   1   1       23.54       27.72      4.84 o
  11   1   1        0.93        3.67      6.18 o
  12   1   1        0.17        3.48      6.67 o
  13   1   1        4.59       10.55     13.01 o
  14   1   1       18.41       11.35      7.58 o
 -14   2   1       11.17        4.46      9.79 o
 -13   2   1        0.92       -5.55      5.55 o
 -12   2   1       19.96       14.40      5.58 o
 -11   2   1        8.16        7.44      5.00 o
 -10   2   1       15.08       24.64      4.02 o
  -9   2   1        6.42        2.66      3.20 o
  -8   2   1       16.08       15.76      2.77 o
  -7   2   1      292.85      303.21      4.47 o
  -6   2   1       15.73       15.64      1.59 o
  -5   2   1      780.05      804.76      6.78 o
  -4   2   1      639.99      672.62      6.15 o
  -3   2   1      637.94      623.76      6.16 o
  -2   2   1       60.58       57.65      1.77 o
   0   2   1     1030.20     1175.67     32.38 o
   1   2   1      500.56      564.77      8.58 o
   2   2   1     1831.49     1952.14     16.88 o
   3   2   1     3043.96     3134.67     24.22 o
   4   2   1       38.75       55.38      1.89 o
   5   2   1      184.72      179.71      2.98 o
   6   2   1      243.75      253.32      3.72 o
   7   2   1      156.34      156.47      3.73 o
   8   2   1        3.56        4.39      3.21 o
   9   2   1       74.48       85.83      4.41 o
  10   2   1        6.71        0.21      4.44 o
  11   2   1        0.52       -4.88      4.88 o
  12   2   1        6.89       11.76      6.85 o
  13   2   1        0.36       -5.17      6.94 o
  14   2   1        1.11       -5.37      8.17 o
 -14   3   1        0.21       12.03      7.98 o
 -13   3   1        1.63       -6.04      6.53 o
 -12   3   1        6.24       -5.12      5.12 o
 -11   3   1       10.77       16.16      4.41 o
 -10   3   1        7.56        9.54      3.77 o
  -9   3   1        4.64        1.64      3.03 o
  -8   3   1        2.55        5.93      2.50 o
  -7   3   1      145.53      139.58      3.64 o
  -6   3   1      301.01      336.97      3.88 o
  -5   3   1      200.07      192.68      2.76 o
  -4   3   1        0.01        1.04      1.42 o
  -3   3   1       58.71       60.92      1.72 o
  -2   3   1       57.97       65.53      2.20 o
   0   3   1      437.04      430.85     13.29 o
   1   3   1       90.72       96.68      2.51 o
   2   3   1      406.44      397.20      4.04 o
   3   3   1      129.16      148.92      2.52 o
   4   3   1      118.57      114.89      2.42 o
   5   3   1       63.26       66.49      2.11 o
   6   3   1       68.97       66.41      2.38 o
   7   3   1       83.61       81.01      3.00 o
   8   3   1       37.18       38.89      3.06 o
   9   3   1       87.77       79.88      4.87 o
  10   3   1        0.03       -3.34      4.39 o
  11   3   1        0.55       -0.22      4.88 o
  12   3   1        0.03       -6.43      7.08 o
  13   3   1        1.01       -1.64      7.57 o
  14   3   1        3.03        8.13     16.25 o
 -14   4   1        1.87       -5.25     10.41 o
 -13   4   1        0.04       -5.99      6.80 o
 -12   4   1        0.34        1.02      5.60 o
 -11   4   1        0.07        1.31      4.16 o
 -10   4   1        3.52        0.17      3.60 o
  -9   4   1       47.81       50.76      3.33 o
  -8   4   1        2.28       -1.44      2.39 o
  -7   4   1        0.24        1.23      2.02 o
  -6   4   1      130.36      128.88      2.68 o
  -5   4   1       85.25       77.41      1.94 o
  -4   4   1        7.27        8.16      1.12 o
  -3   4   1        6.13        5.91      1.10 o
  -2   4   1        1.27        1.89      1.30 o
  -1   4   1      714.15      661.20      6.00 o
   0   4   1     2111.74     2099.47     23.50 o
   1   4   1       63.12       64.17      1.94 o
   2   4   1      687.12      656.51      6.77 o
   3   4   1      307.97      297.66      3.35 o
   4   4   1        3.67        7.32      1.41 o
   5   4   1        2.96        2.62      1.50 o
   6   4   1       25.66       26.84      2.13 o
   7   4   1        2.55        4.17      2.25 o
   8   4   1       94.49       89.89      3.57 o
   9   4   1       10.41        9.63      3.43 o
  10   4   1        2.47        6.33      4.11 o
  11   4   1       29.24       24.90      7.41 o
  12   4   1        0.65       -5.86      5.89 o
  13   4   1        0.08        0.57      7.64 o
 -13   5   1        5.82        0.95      5.82 o
 -12   5   1       13.58        6.08      6.42 o
 -11   5   1        0.38       -4.68      4.68 o
 -10   5   1        0.20       -3.42      3.42 o
  -9   5   1        3.99        1.56      2.72 o
  -8   5   1        9.89        6.46      2.43 o
  -7   5   1        5.96        7.50      2.04 o
  -6   5   1        0.32       -0.05      1.59 o
  -5   5   1      226.55      234.28      3.19 o
  -4   5   1      734.87      779.77      6.79 o
  -3   5   1       84.37       89.47      1.83 o
  -2   5   1      148.73      144.16      2.48 o
  -1   5   1      100.72      100.15      2.50 o
   0   5   1      334.63      359.54      4.24 o
   1   5   1      277.78      286.32      3.60 o
   2   5   1       37.21       47.31      1.96 o
   3   5   1       96.71      101.85      2.21 o
   4   5   1       17.03       22.18      1.43 o
   5   5   1        0.47       -0.79      1.57 o
   6   5   1       71.17       77.25      2.78 o
   7   5   1        9.91        9.48      2.38 o
   8   5   1       25.80       26.63      2.91 o
   9   5   1        0.89       -3.20      3.20 o
  10   5   1        8.84        3.66      3.74 o
  11   5   1        1.30       -2.45      6.21 o
  12   5   1        0.07       -5.65      5.65 o
  13   5   1        1.10       -5.71      9.72 o
 -13   6   1       10.27       -1.04      5.65 o
 -12   6   1        1.60       -0.52      5.30 o
 -11   6   1       18.27       25.93      5.42 o
 -10   6   1        0.39       -0.49      3.68 o
  -9   6   1       11.25       10.90      2.69 o
  -8   6   1       21.36       20.38      2.78 o
  -7   6   1        7.20        8.15      2.09 o
  -6   6   1       12.24        8.88      1.74 o
  -5   6   1        5.16        3.42      1.29 o
  -4   6   1        8.14        9.13      1.07 o
  -3   6   1       55.78       56.79      1.56 o
  -2   6   1      123.08      141.62      2.25 o
  -1   6   1     1144.00     1326.42     13.87 o
   0   6   1     2685.65     3061.09     24.95 o
   1   6   1     1372.99     1592.44     13.54 o
   2   6   1     2442.31     2659.13     31.51 o
   3   6   1      362.42      409.47      4.73 o
   4   6   1        0.64        0.52      1.42 o
   5   6   1        0.05       -1.72      1.72 o
   6   6   1       30.08       32.65      2.56 o
   7   6   1        2.54        1.55      2.36 o
   8   6   1        0.19       -2.58      2.58 o
   9   6   1        3.74        0.50      3.31 o
  10   6   1        1.81       -3.69      3.69 o
  11   6   1        1.34       -1.70      4.45 o
  12   6   1        0.29        9.10      8.53 o
  13   6   1        3.94        9.94      8.85 o
 -13   7   1        5.66        3.00      5.48 o
 -12   7   1        1.55       -4.69      5.13 o
 -11   7   1       22.30       15.77      5.02 o
 -10   7   1        0.01        0.98      3.54 o
  -9   7   1        6.74        3.42      3.56 o
  -8   7   1        0.31       -0.84      2.67 o
  -7   7   1       45.00       45.85      2.72 o
  -6   7   1       26.01       26.48      2.31 o
  -5   7   1        5.09        3.51      1.51 o
  -4   7   1       84.45       76.26      1.78 o
  -3   7   1       52.10       53.69      1.54 o
  -2   7   1     1653.09     1790.05     15.17 o
  -1   7   1       85.75       91.25      1.99 o
   0   7   1      511.40      629.77      6.16 o
   1   7   1        5.35        4.99      1.93 o
   2   7   1      118.82      129.57      2.64 o
   3   7   1      355.56      367.46      4.38 o
   4   7   1      582.30      634.85      6.65 o
   5   7   1       78.11       76.36      2.71 o
   6   7   1       92.07       90.26      3.19 o
   7   7   1        3.14       -0.82      2.39 o
   8   7   1       37.63       32.74      3.10 o
   9   7   1       22.24       14.99      3.67 o
  10   7   1        3.69       -3.23      4.94 o
  11   7   1        0.09        0.74      4.68 o
  12   7   1        1.85       -5.41      6.24 o
  13   7   1        1.23       -6.01      6.01 o
 -13   8   1        0.96        0.02      6.87 o
 -12   8   1        8.16       14.06      5.25 o
 -11   8   1        0.03       -4.35      4.35 o
 -10   8   1       47.10       44.18      5.12 o
  -9   8   1       34.22       37.65      3.57 o
  -8   8   1        4.47        5.88      2.80 o
  -7   8   1       96.01      103.23      4.04 o
  -6   8   1      170.47      170.05      6.55 o
  -5   8   1       53.96       60.59      2.39 o
  -4   8   1      135.98      129.61      3.10 o
  -3   8   1      656.90      640.36      6.37 o
  -2   8   1       47.78       40.67      1.48 o
  -1   8   1      129.57      111.03      2.58 o
   0   8   1      630.41      589.06      6.61 o
   1   8   1      669.83      565.54      6.53 o
   2   8   1      103.72       91.93      2.46 o
   3   8   1      192.19      190.63      3.56 o
   4   8   1      191.26      187.82      4.55 o
   5   8   1      153.76      169.15      3.90 o
   6   8   1        0.97       -0.49      2.44 o
   7   8   1       77.43       82.24      3.51 o
   8   8   1      241.72      251.38      5.31 o
   9   8   1        1.55        9.57      3.45 o
  10   8   1        5.09        3.66      4.47 o
  11   8   1       21.72       13.01      6.41 o
  12   8   1       10.67       16.95      6.04 o
  13   8   1        0.49        2.66      6.03 o
 -13   9   1        0.19        0.42      4.15 o
 -12   9   1        0.20        4.06      4.65 o
 -11   9   1       10.82       17.91      4.25 o
 -10   9   1       15.31       18.77      3.73 o
  -9   9   1      111.37      115.71      4.44 o
  -8   9   1       43.58       50.96      3.29 o
  -7   9   1      437.72      420.61      7.40 o
  -6   9   1      912.63      883.13     11.16 o
  -5   9   1      289.02      280.89      5.54 o
  -4   9   1     1806.35     1690.23     15.52 o
  -3   9   1       16.13       14.76      1.72 o
  -2   9   1        0.10       -0.65      1.56 o
  -1   9   1       19.40       21.32      1.70 o
   0   9   1       72.42       79.36      2.33 o
   1   9   1       22.28       21.05      1.94 o
   2   9   1      131.24      124.44      2.87 o
   3   9   1       28.26       30.73      3.23 o
   4   9   1       34.88       40.20      2.56 o
   5   9   1        8.05        9.97      2.37 o
   6   9   1     1004.70      983.36     12.88 o
   7   9   1       46.86       52.47      3.19 o
   8   9   1      194.08      192.72      6.96 o
   9   9   1      194.15      201.29      6.61 o
  10   9   1        0.68       -2.79      4.50 o
  11   9   1       13.49       12.46      4.86 o
  12   9   1        0.78       -1.10      5.72 o
 -12  10   1       11.87        1.16      7.02 o
 -11  10   1       17.87       17.59      4.04 o
 -10  10   1        2.42       -2.11      3.38 o
  -9  10   1       88.72       80.99      4.06 o
  -8  10   1      202.99      194.42      7.23 o
  -7  10   1       44.31       40.79      4.32 o
  -6  10   1       45.22       42.56      2.99 o
  -5  10   1      455.49      451.73      8.90 o
  -4  10   1      157.81      171.01      4.29 o
  -3  10   1     1323.52     1253.58     12.22 o
  -2  10   1      809.77      795.67      8.13 o
  -1  10   1      483.78      429.38      5.59 o
   0  10   1      248.33      238.87      4.14 o
   1  10   1       36.22       40.85      2.37 o
   2  10   1       97.18       98.97      3.18 o
   3  10   1      225.46      214.91      4.72 o
   4  10   1      145.10      152.29      4.27 o
   5  10   1      636.71      608.86      8.00 o
   6  10   1        2.18        0.54      2.52 o
   7  10   1      114.17      114.81      3.90 o
   8  10   1       87.92       83.79      4.15 o
   9  10   1        0.29        1.33      3.89 o
  10  10   1       59.78       55.55      5.13 o
  11  10   1       47.93       34.81      5.24 o
  12  10   1        3.42        8.18      5.35 o
 -12  11   1        0.51        3.10      9.67 o
 -11  11   1        0.23        0.02      5.53 o
 -10  11   1        5.73       -0.18      3.15 o
  -9  11   1        4.91        3.94      3.14 o
  -8  11   1       13.57       12.22      3.11 o
  -7  11   1       30.72       30.79      3.14 o
  -6  11   1       39.99       35.96      3.02 o
  -5  11   1        0.86        2.41      3.07 o
  -4  11   1        2.23        4.11      2.22 o
  -3  11   1      157.82      145.27      3.97 o
  -2  11   1      306.15      292.34      5.03 o
  -1  11   1       25.62       23.91      2.99 o
   0  11   1      126.98      136.82      3.62 o
   1  11   1       35.83       31.76      2.45 o
   2  11   1      213.82      196.93      4.98 o
   3  11   1      160.57      139.52      5.16 o
   4  11   1      266.55      253.41      5.36 o
   5  11   1       31.95       30.44      2.99 o
   6  11   1        1.51        2.92      2.63 o
   7  11   1       11.93       10.76      3.44 o
   8  11   1        2.18        1.36      3.69 o
   9  11   1       27.50       20.05      4.36 o
  10  11   1       21.52       27.90      4.75 o
  11  11   1        2.72        5.86      4.73 o
  12  11   1        0.01       -2.78      7.99 o
 -12  12   1        1.61       -7.27      7.27 o
 -11  12   1       43.62       40.20      8.65 o
 -10  12   1        1.89        4.28      4.85 o
  -9  12   1        2.64        2.57      2.87 o
  -8  12   1        6.31       13.63      3.08 o
  -7  12   1       19.93       15.72      3.08 o
  -6  12   1       34.42       35.89      3.29 o
  -5  12   1       19.57       21.66      3.14 o
  -4  12   1       15.84       17.54      3.46 o
  -3  12   1      209.90      190.72      5.16 o
  -2  12   1      118.09      110.72      3.91 o
  -1  12   1      362.53      275.43      5.75 o
   0  12   1      117.24      113.03      3.65 o
   1  12   1      688.51      568.26      7.51 o
   2  12   1       65.33       72.77      4.14 o
   3  12   1       99.23       74.61      4.08 o
   4  12   1       94.35      107.53      3.99 o
   5  12   1       47.88       52.97      4.04 o
   6  12   1        7.43       11.94      3.07 o
   7  12   1        5.48        8.58      3.54 o
   8  12   1       15.50       13.32      3.77 o
   9  12   1        1.78       -3.94      3.94 o
  10  12   1        0.00        0.50      4.56 o
  11  12   1        1.19       -4.35      4.35 o
 -11  13   1        0.71       -6.86      6.86 o
 -10  13   1        4.97        4.44      5.60 o
  -9  13   1       11.33       13.15      3.15 o
  -8  13   1       11.93       11.20      3.07 o
  -7  13   1        0.69        0.10      2.98 o
  -6  13   1       27.35       28.24      3.53 o
  -5  13   1        1.98        1.39      2.90 o
  -4  13   1       39.87       37.67      3.72 o
  -3  13   1       14.62       13.88      3.30 o
  -2  13   1       35.16       36.72      3.46 o
  -1  13   1       87.37       69.46      3.50 o
   0  13   1       44.18       35.30      3.01 o
   1  13   1       11.12       11.62      2.62 o
   2  13   1      118.17      113.34      4.66 o
   3  13   1       97.11       84.68      4.51 o
   4  13   1      101.32      104.57      4.69 o
   5  13   1       63.01       57.96      3.49 o
   6  13   1       20.32       17.16      3.58 o
   7  13   1        0.85       -0.44      3.55 o
   8  13   1       23.64       28.06      4.49 o
   9  13   1        0.01       -6.24      6.24 o
  10  13   1        4.53       -2.72      4.26 o
  11  13   1        0.57       -2.89      3.80 o
 -11  14   1        2.22       -3.70      7.34 o
 -10  14   1        0.56       -5.10      6.92 o
  -9  14   1        3.31        6.34      5.23 o
  -8  14   1       27.55       28.35      5.58 o
  -7  14   1       44.61       47.06      3.62 o
  -6  14   1       74.65       73.91      4.02 o
  -5  14   1        0.83        1.38      3.42 o
  -4  14   1        0.12       -2.24      2.88 o
  -3  14   1        1.91        1.37      3.29 o
  -2  14   1        4.29        2.79      3.47 o
  -1  14   1        0.93        0.73      3.08 o
   0  14   1       17.01       15.72      2.91 o
   1  14   1       35.88       44.25      3.49 o
   2  14   1       61.55       55.65      4.11 o
   3  14   1        0.32        4.47      3.59 o
   4  14   1        0.61        3.31      3.53 o
   5  14   1        0.18        5.36      3.30 o
   6  14   1       41.08       40.41      4.28 o
   7  14   1        0.79       -0.47      4.06 o
   8  14   1       18.80       18.60      4.47 o
   9  14   1        5.04       12.63      4.18 o
  10  14   1       15.84       15.58      4.89 o
  11  14   1        1.78        6.50      8.18 o
 -10  15   1        4.04        6.60     10.37 o
  -9  15   1       10.62        6.70      6.02 o
  -8  15   1        0.06       -6.23      6.23 o
  -7  15   1        1.37        7.68      3.42 o
  -6  15   1        1.30        0.47      3.69 o
  -5  15   1        0.10        1.38      4.98 o
  -4  15   1       18.01       16.12      4.77 o
  -3  15   1        3.80        1.22      3.59 o
  -2  15   1       57.00       62.87      4.57 o
  -1  15   1       78.62       69.73      4.10 o
   0  15   1       34.18       34.20      3.59 o
   1  15   1       10.63       17.70      3.67 o
   2  15   1        5.97        5.53      4.17 o
   3  15   1       69.40       64.04      4.74 o
   4  15   1       63.08       66.77      6.47 o
   5  15   1        1.47       -3.32      3.32 o
   6  15   1       11.36       18.52      4.66 o
   7  15   1        0.22        1.98      5.17 o
   8  15   1        8.89        5.84      4.63 o
   9  15   1        4.54        0.38      3.99 o
  10  15   1        0.44       -2.86      4.08 o
 -10  16   1        6.57       -7.06     12.70 o
  -9  16   1        3.01        2.14     10.56 o
  -8  16   1        0.05        1.19     12.96 o
  -7  16   1        2.90        0.35      3.40 o
  -6  16   1        0.00       -3.05      3.97 o
  -5  16   1        7.34        0.65      4.39 o
  -4  16   1        3.28        1.51      4.90 o
  -3  16   1       10.04       15.63      4.05 o
  -2  16   1       63.67       68.00      5.91 o
  -1  16   1       11.37       10.88      3.87 o
   0  16   1       26.34       39.08      4.83 o
   1  16   1       57.72       76.54      5.88 o
   2  16   1       29.55       33.31      4.11 o
   3  16   1        6.38        7.84      4.10 o
   4  16   1       25.12       25.71      5.92 o
   5  16   1        0.06       -2.53      4.38 o
   6  16   1        0.21       -0.30      4.52 o
   7  16   1        1.33        2.39      9.79 o
   8  16   1        0.25        0.83      5.01 o
   9  16   1        2.40       -0.34      3.67 o
  -9  17   1        1.70        2.52      9.07 o
  -8  17   1       11.54       10.69     16.45 o
  -7  17   1        0.05        0.49      4.35 o
  -6  17   1        4.26        5.17      4.04 o
  -5  17   1       24.44       29.30      4.65 o
  -4  17   1        0.61        2.36      5.34 o
  -3  17   1        2.65        1.81      5.10 o
  -2  17   1        0.30        0.33      3.97 o
  -1  17   1        0.29        0.98      4.39 o
   0  17   1       79.45       95.09      5.41 o
   1  17   1        6.84        3.55      4.67 o
   2  17   1       26.85       24.84      4.69 o
   3  17   1       17.21       13.55      4.77 o
   4  17   1        0.50        1.43      4.41 o
   5  17   1        3.62       -1.15      4.62 o
   6  17   1        1.23       -1.27      5.27 o
   7  17   1        8.49       11.71      4.93 o
   8  17   1        4.16        1.24      5.94 o
   9  17   1        0.87       -3.80      7.72 o
  -8  18   1        8.60        4.95      9.50 o
  -7  18   1       28.46       49.00     10.04 o
  -6  18   1       24.56       31.79      4.60 o
  -5  18   1        6.10        5.99      4.79 o
  -4  18   1        2.61        0.02      5.60 o
  -3  18   1      163.68      181.85      6.55 o
  -2  18   1        0.08        0.85      4.68 o
  -1  18   1       38.00       48.10      5.45 o
   0  18   1      113.33      132.29      7.41 o
   1  18   1       25.26       24.36      6.31 o
   2  18   1       98.59      120.37      7.18 o
   3  18   1       34.63       34.50      5.47 o
   4  18   1        0.83       -3.39      5.88 o
   5  18   1       51.67       54.98      6.07 o
   6  18   1        1.80        5.06      5.14 o
   7  18   1        0.78       -0.09      4.76 o
   8  18   1        1.92        0.20      4.02 o
  -7  19   1        2.43       10.03      9.38 o
  -6  19   1       22.82       25.68      4.62 o
  -5  19   1       77.02       71.87      5.92 o
  -4  19   1        1.18       10.46      5.73 o
  -3  19   1       43.95       54.87      7.30 o
  -2  19   1       66.25       81.88      6.36 o
  -1  19   1       27.53       29.26      4.97 o
   0  19   1        0.00       -1.20      5.69 o
   1  19   1        0.10       -6.84      8.21 o
   2  19   1        0.00       -1.52      4.88 o
   3  19   1        1.51        0.93      8.18 o
   4  19   1       67.99       53.14      8.07 o
   5  19   1       43.50       40.05      6.75 o
   6  19   1        1.09        3.06      5.77 o
   7  19   1       38.21       35.94      6.13 o
  -6  20   1        8.79        7.68      3.96 o
  -5  20   1       12.95        1.48      5.89 o
  -4  20   1        9.98       13.58      7.15 o
  -3  20   1        3.25       11.09      7.39 o
  -2  20   1        0.53       -4.82      4.82 o
  -1  20   1        3.48        5.07      4.75 o
   0  20   1        0.09       -5.73      5.73 o
   1  20   1        4.85        3.95      5.44 o
   2  20   1        5.54        9.97      5.83 o
   3  20   1       11.56       -4.48      7.12 o
   4  20   1       19.00       13.14      8.25 o
   5  20   1        5.97        2.24      5.86 o
   6  20   1        0.95        6.89      5.93 o
  -5  21   1       23.94       14.22      5.44 o
  -4  21   1        1.23        3.00      5.61 o
  -3  21   1        3.49       -4.40      7.05 o
  -2  21   1       19.76        9.32      7.28 o
  -1  21   1        0.19        1.30      5.95 o
   0  21   1       11.85       10.71      6.95 o
   1  21   1        0.95        1.77      5.98 o
   2  21   1        0.19       -4.71      6.69 o
   3  21   1        0.08        2.42      7.56 o
   4  21   1       13.58        6.75      7.65 o
   5  21   1       13.44       14.70      6.09 o
  -3  22   1       38.17       18.93     10.41 o
  -2  22   1        1.56       -9.48      9.48 o
  -1  22   1        9.05        3.49      6.92 o
   0  22   1       19.53       12.27      7.07 o
   1  22   1        7.17       -3.45      6.80 o
   2  22   1       20.96       16.82      8.59 o
   3  22   1        0.66        3.54     14.34 o
 -14   0   2       16.97       21.24     10.12 o
 -13   0   2      148.30      155.64     12.55 o
 -12   0   2      222.85      227.72     22.38 o
 -11   0   2        0.01        8.10      6.27 o
 -10   0   2       87.51       84.52      7.11 o
  -9   0   2       38.58       33.67      4.38 o
  -8   0   2        0.29        1.48      3.04 o
  -7   0   2       62.20       77.20      3.51 o
  -6   0   2      175.50      162.74      4.17 o
  -5   0   2        2.84        1.73      1.91 o
  -4   0   2      536.07      588.63      7.44 o
  -3   0   2     1607.12     1546.97     16.48 o
  -2   0   2     3147.12     3093.26     58.20 o
  -1   0   2     2332.63     2540.72     51.88 o
   1   0   2       38.93       45.15      5.68 o
   2   0   2   123790.48   128894.62   2416.37 o
   3   0   2       19.82       14.61      2.66 o
   4   0   2     1297.98     1312.05     16.20 o
   5   0   2      841.33      944.71      9.74 o
   6   0   2       21.54       33.35      3.19 o
   7   0   2        0.35       -0.16      3.44 o
   8   0   2        3.14       -2.51      4.15 o
   9   0   2        0.26       -6.06      6.06 o
  10   0   2        0.08        7.66      8.22 o
  11   0   2        5.78        2.11      9.13 o
  12   0   2        4.79       -1.65     15.42 o
  13   0   2        1.72        9.76     18.70 o
  14   0   2        7.56       14.71     18.83 o
 -14   1   2       26.33       28.15      9.06 o
 -13   1   2        8.99       14.80      5.87 o
 -12   1   2        0.76       -7.03      7.03 o
 -11   1   2       95.59      105.72      6.58 o
 -10   1   2       42.06       41.40      4.08 o
  -9   1   2        1.01       -2.32      3.00 o
  -8   1   2        2.91        1.66      2.31 o
  -7   1   2       60.96       75.92      2.49 o
  -6   1   2        3.46        3.68      1.52 o
  -5   1   2        9.88       12.99      1.35 o
  -4   1   2      246.38      268.15      2.96 o
  -3   1   2       82.94       91.16      1.76 o
  -2   1   2      155.00      169.77      4.03 o
  -1   1   2      149.13      163.08      4.55 o
   0   1   2    10378.37    10555.22    180.53 o
   2   1   2    10257.19    10980.92    102.39 o
   3   1   2        8.20       14.27      1.77 o
   4   1   2     5086.12     5496.87     38.98 o
   5   1   2        7.64       13.84      1.63 o
   6   1   2        0.20        0.97      1.78 o
   7   1   2       25.60       21.79      2.54 o
   8   1   2       96.10       99.53      4.64 o
   9   1   2        0.79       -3.63      3.63 o
  10   1   2        0.04       -4.58      6.02 o
  11   1   2        5.89        3.57      6.29 o
  12   1   2        1.79       -2.60      6.85 o
  13   1   2        0.25        6.49      7.46 o
 -14   2   2        0.64        4.77      7.04 o
 -13   2   2        7.13        6.26      6.71 o
 -12   2   2        2.95        8.13      5.28 o
 -11   2   2       46.50       52.84      4.89 o
 -10   2   2       18.16       16.69      3.97 o
  -9   2   2        2.19        1.27      2.79 o
  -8   2   2        0.97        0.28      2.35 o
  -7   2   2      120.52      134.87      3.26 o
  -6   2   2      254.49      256.94      3.42 o
  -5   2   2      481.56      484.75      4.56 o
  -4   2   2      407.07      427.84      4.29 o
  -3   2   2       87.67       64.69      2.46 o
  -2   2   2      170.68      161.54      2.77 o
  -1   2   2     3314.63     3125.46     85.14 o
   0   2   2     3703.69     3680.45     75.59 o
   1   2   2      328.24      395.30      8.22 o
   2   2   2       94.10      106.57      2.23 o
   3   2   2       38.64       44.68      1.75 o
   4   2   2      262.68      311.90      4.02 o
   5   2   2      271.45      297.04      3.85 o
   6   2   2       29.62       38.30      2.22 o
   7   2   2       28.14       38.19      3.54 o
   8   2   2        2.25       -0.38      2.90 o
   9   2   2       44.06       43.14      4.81 o
  10   2   2       73.08       73.85      6.12 o
  11   2   2       27.42       27.91      6.34 o
  12   2   2        0.57       -3.68      6.87 o
  13   2   2        0.00       -5.14      8.05 o
 -14   3   2        0.98       -8.29     10.29 o
 -13   3   2        0.77       -7.08      8.23 o
 -12   3   2        3.52        4.82      4.48 o
 -11   3   2        6.78       11.67      4.27 o
 -10   3   2        0.07       -0.57      3.52 o
  -9   3   2        0.05       -2.83      2.83 o
  -8   3   2        9.04       12.44      2.54 o
  -7   3   2      186.49      186.38      3.80 o
  -6   3   2      338.19      362.64      3.96 o
  -5   3   2     3911.45     4196.99     29.33 o
  -4   3   2      150.72      142.87      2.56 o
  -3   3   2       31.00       32.62      1.98 o
  -2   3   2     3282.11     3560.96     72.45 o
  -1   3   2       56.45       60.59      2.04 o
   0   3   2      368.54      409.29      7.22 o
   1   3   2      106.00      111.52      3.25 o
   2   3   2      299.06      308.28      3.70 o
   3   3   2       32.07       27.87      1.65 o
   4   3   2      335.20      362.40      4.21 o
   5   3   2      407.54      432.29      4.89 o
   6   3   2       25.87       28.21      2.30 o
   7   3   2       11.44       11.85      2.52 o
   8   3   2       28.50       32.55      3.37 o
   9   3   2      234.75      239.40      6.93 o
  10   3   2        0.06        1.89      4.64 o
  11   3   2        0.90       -5.05      5.05 o
  12   3   2        0.12       -5.77      6.83 o
  13   3   2        0.56       -2.50      7.90 o
 -14   4   2        0.05        4.26      6.06 o
 -13   4   2        0.09       -2.43      5.34 o
 -12   4   2        5.83       -4.94      4.94 o
 -11   4   2        0.01       -3.55      3.78 o
 -10   4   2        1.21       -0.09      3.32 o
  -9   4   2       15.40       16.42      3.00 o
  -8   4   2       40.00       34.93      2.60 o
  -7   4   2      104.50      106.13      2.86 o
  -6   4   2       30.80       33.80      1.63 o
  -5   4   2        0.43        2.42      1.19 o
  -4   4   2       20.09       42.13      2.73 o
  -3   4   2     1719.36     1814.52     21.19 o
  -2   4   2      690.10      691.67      8.97 o
  -1   4   2      172.40      168.69      2.43 o
   0   4   2      180.01      168.90      3.28 o
   1   4   2       15.54       20.77      1.92 o
   2   4   2      409.94      415.92      4.64 o
   3   4   2       37.67       43.12      1.79 o
   4   4   2      129.20      137.22      2.69 o
   5   4   2        7.59        6.44      1.73 o
   6   4   2       49.63       54.45      2.60 o
   7   4   2       46.27       50.27      2.96 o
   8   4   2        0.09        1.98      2.97 o
   9   4   2       43.16       41.61      3.93 o
  10   4   2        0.10       -4.23      4.55 o
  11   4   2       50.89       45.84      5.97 o
  12   4   2        0.86       -2.82      6.13 o
  13   4   2        0.11        5.86      7.69 o
 -13   5   2        3.93       -5.25      5.59 o
 -12   5   2        1.03        0.48      5.03 o
 -11   5   2        0.13       -4.43      4.43 o
 -10   5   2        1.66        1.07      3.52 o
  -9   5   2        5.41        3.17      2.50 o
  -8   5   2        0.49        2.27      2.18 o
  -7   5   2        0.27       -0.62      1.89 o
  -6   5   2        2.39        0.08      1.51 o
  -5   5   2       31.49       39.58      2.10 o
  -4   5   2      147.25      156.46      4.49 o
  -3   5   2      113.78      125.56      3.87 o
  -2   5   2       60.96       72.71      2.69 o
  -1   5   2      140.13      142.97      2.36 o
   0   5   2      538.01      565.52      6.71 o
   1   5   2      346.53      415.94      5.01 o
   2   5   2      468.82      534.71      7.25 o
   3   5   2       58.70       66.75      1.96 o
   4   5   2      220.51      206.59      3.40 o
   5   5   2       32.98       29.78      2.19 o
   6   5   2       12.33        8.17      2.32 o
   7   5   2        4.87        2.74      2.45 o
   8   5   2        5.41        1.62      3.00 o
   9   5   2       10.59        6.82      3.54 o
  10   5   2        0.78       -3.75      3.75 o
  11   5   2        3.56        6.65      5.56 o
  12   5   2        1.33        1.94      6.07 o
  13   5   2        5.65       -7.07      8.85 o
 -13   6   2        1.59       -5.26      5.26 o
 -12   6   2       11.38        5.13      6.97 o
 -11   6   2       12.26        4.97      4.62 o
 -10   6   2        8.95        7.94      3.61 o
  -9   6   2        9.95        4.09      2.94 o
  -8   6   2       10.49       11.31      3.76 o
  -7   6   2       14.14       14.16      2.27 o
  -6   6   2       29.75       32.69      2.38 o
  -5   6   2        6.61        8.69      1.37 o
  -4   6   2       22.81       19.25      2.32 o
  -3   6   2       48.50       60.59      2.55 o
  -2   6   2      115.85      123.88      2.36 o
  -1   6   2      707.66      686.04      7.02 o
   0   6   2     2984.06     3210.61     32.82 o
   1   6   2       43.38       63.63      1.81 o
   2   6   2        0.89        7.28      1.69 o
   3   6   2       51.28       57.50      1.99 o
   4   6   2       81.91       81.58      2.71 o
   5   6   2       62.52       69.06      3.42 o
   6   6   2       12.96       15.71      2.41 o
   7   6   2       42.62       49.39      3.00 o
   8   6   2        0.04       -1.29      2.75 o
   9   6   2        2.44       -0.53      3.58 o
  10   6   2        0.33        1.73      3.95 o
  11   6   2        0.02        0.99      5.39 o
  12   6   2        0.52       -1.87     10.02 o
  13   6   2        0.83       -7.32     11.41 o
 -13   7   2        0.29        4.64      5.06 o
 -12   7   2        0.00       -4.77      4.77 o
 -11   7   2        4.13        6.79      4.72 o
 -10   7   2       51.41       43.58      3.73 o
  -9   7   2        3.00        1.25      2.93 o
  -8   7   2       21.56       21.02      2.74 o
  -7   7   2       92.37       97.71      3.81 o
  -6   7   2       73.79       79.39      2.80 o
  -5   7   2       40.99       39.69      1.75 o
  -4   7   2        7.04        5.54      1.84 o
  -3   7   2      136.23      132.88      2.70 o
  -2   7   2        2.11        5.21      1.37 o
  -1   7   2       10.07       11.78      1.39 o
   0   7   2      321.35      385.92      4.59 o
   1   7   2      334.94      381.93      4.43 o
   2   7   2       56.36       56.69      2.27 o
   3   7   2       39.31       57.53      2.40 o
   4   7   2      691.16      716.00     10.59 o
   5   7   2      154.25      153.87      3.72 o
   6   7   2       68.31       73.93      3.21 o
   7   7   2        0.49       -2.53      2.53 o
   8   7   2        5.77       -0.15      2.96 o
   9   7   2        8.59       -3.06      3.67 o
  10   7   2       18.15       12.64      4.23 o
  11   7   2        0.01       -4.48      4.48 o
  12   7   2       10.19       -7.35      7.35 o
  13   7   2        0.01       -2.97      9.85 o
 -13   8   2        0.31        3.60      5.96 o
 -12   8   2        2.16        1.06      4.56 o
 -11   8   2        0.40       -2.71      4.40 o
 -10   8   2        0.02       -0.82      3.24 o
  -9   8   2       79.76       85.11      4.07 o
  -8   8   2      111.81      116.06      3.73 o
  -7   8   2       99.79       97.46      3.38 o
  -6   8   2      161.48      157.87      3.89 o
  -5   8   2        3.68        2.41      1.61 o
  -4   8   2      366.59      332.95      4.45 o
  -3   8   2        1.93        2.38      2.05 o
  -2   8   2       90.82       71.93      1.99 o
  -1   8   2      227.46      251.42      3.29 o
   0   8   2       63.28       73.98      2.04 o
   1   8   2       94.66       98.42      2.41 o
   2   8   2       25.74       25.04      1.83 o
   3   8   2       83.09       85.65      2.84 o
   4   8   2        2.70        2.42      2.17 o
   5   8   2        4.23        6.17      2.36 o
   6   8   2        4.42        3.10      2.64 o
   7   8   2       99.34       88.51      3.66 o
   8   8   2      387.25      415.39      6.95 o
   9   8   2       28.63       34.40      4.07 o
  10   8   2       57.59       55.74      4.61 o
  11   8   2        3.39        5.12      5.56 o
  12   8   2        2.58       -6.01      6.10 o
  13   8   2        3.32       10.08      6.42 o
 -13   9   2        0.02       -4.83     14.06 o
 -12   9   2        3.21       -2.36      8.86 o
 -11   9   2       15.25       12.06      4.67 o
 -10   9   2       11.51       15.29      3.31 o
  -9   9   2       96.19       98.87      5.29 o
  -8   9   2        0.92        1.42      2.50 o
  -7   9   2      262.79      258.51      5.18 o
  -6   9   2      112.00      119.47      3.28 o
  -5   9   2       80.53       77.94      2.81 o
  -4   9   2      737.69      707.74      8.53 o
  -3   9   2      418.13      410.46      4.59 o
  -2   9   2      248.82      226.05      3.36 o
  -1   9   2       49.85       56.52      2.05 o
   0   9   2      342.29      337.69      5.19 o
   1   9   2       37.75       40.65      2.10 o
   2   9   2      180.31      161.92      3.27 o
   3   9   2       14.18       14.11      2.47 o
   4   9   2      154.38      152.06      4.34 o
   5   9   2       25.77       23.32      2.66 o
   6   9   2      351.73      342.36      6.16 o
   7   9   2      420.28      417.46      8.60 o
   8   9   2       12.37       14.49      3.40 o
   9   9   2       17.44       16.87      4.19 o
  10   9   2       13.47       11.28      4.78 o
  11   9   2       17.64       19.19      5.39 o
  12   9   2        2.24        2.57      8.60 o
 -12  10   2        5.18        6.70     13.61 o
 -11  10   2        3.67       -4.35      5.39 o
 -10  10   2        2.59        1.80      2.83 o
  -9  10   2       94.55       88.29      3.62 o
  -8  10   2       15.62       20.79      2.76 o
  -7  10   2        0.06        3.64      2.38 o
  -6  10   2       24.22       24.19      2.46 o
  -5  10   2        0.20        0.08      1.92 o
  -4  10   2       30.56       35.75      2.36 o
  -3  10   2      300.20      262.28      4.28 o
  -2  10   2     1025.04      924.01      9.37 o
  -1  10   2      104.82       89.78      2.61 o
   0  10   2       27.71       26.18      2.09 o
   1  10   2      114.93      113.10      3.05 o
   2  10   2      156.88      159.95      3.91 o
   3  10   2        5.02        4.91      2.52 o
   4  10   2      185.74      178.02      4.28 o
   5  10   2      145.99      133.90      3.90 o
   6  10   2        0.21        1.42      4.19 o
   7  10   2       19.77       15.15      3.10 o
   8  10   2        0.90        3.25      3.36 o
   9  10   2        1.26        1.51      4.02 o
  10  10   2       29.60       27.15      5.08 o
  11  10   2        9.55       15.07      5.61 o
  12  10   2        3.94        7.62      5.83 o
 -12  11   2        0.02       13.01     10.12 o
 -11  11   2       37.57       28.79      5.94 o
 -10  11   2        0.29        2.57      4.92 o
  -9  11   2        0.25        4.64      5.40 o
  -8  11   2        1.82        1.11      4.48 o
  -7  11   2        2.38        3.98      2.42 o
  -6  11   2        2.37       -0.53      2.32 o
  -5  11   2       16.98       16.88      2.46 o
  -4  11   2       19.29       15.97      2.67 o
  -3  11   2      110.36       94.57      3.32 o
  -2  11   2      347.45      300.09      5.22 o
  -1  11   2     1551.82     1371.94     13.35 o
   0  11   2      666.17      570.49      6.93 o
   1  11   2       30.37       12.57      2.32 o
   2  11   2       37.89       38.74      3.00 o
   3  11   2      195.51      173.19      4.82 o
   4  11   2       44.38       50.41      3.34 o
   5  11   2       46.15       44.50      3.25 o
   6  11   2       53.60       57.57      3.71 o
   7  11   2        0.98        2.69      3.04 o
   8  11   2       15.31       13.56      4.00 o
   9  11   2        7.27        4.47      4.22 o
  10  11   2        0.00        6.56      6.63 o
  11  11   2        2.86        7.27      5.08 o
  12  11   2       11.74        4.48      6.52 o
 -12  12   2        5.67       -1.57      9.73 o
 -11  12   2        5.91       14.19      5.74 o
 -10  12   2        0.08       -4.83      4.83 o
  -9  12   2        6.61        8.29      4.72 o
  -8  12   2       17.04       19.33      4.70 o
  -7  12   2       43.35       41.02      2.81 o
  -6  12   2       13.05       15.65      3.37 o
  -5  12   2        0.77       -1.31      2.46 o
  -4  12   2      138.62      133.35      5.75 o
  -3  12   2       11.68       13.00      2.59 o
  -2  12   2       50.38       43.52      3.34 o
  -1  12   2      136.08      104.16      3.87 o
   0  12   2      807.34      748.81      9.00 o
   1  12   2       19.47       22.46      2.92 o
   2  12   2      616.88      530.41      8.31 o
   3  12   2       15.77        7.50      3.43 o
   4  12   2      101.65       99.88      4.07 o
   5  12   2      112.29      114.71      5.34 o
   6  12   2        0.56        2.42      2.97 o
   7  12   2        1.28       -0.97      3.31 o
   8  12   2        3.92        9.62      4.10 o
   9  12   2        1.16       -0.65      4.27 o
  10  12   2        0.38       -4.70      4.70 o
  11  12   2        0.00       -3.29      4.95 o
 -11  13   2        0.15       -7.01      8.83 o
 -10  13   2        2.71        6.31      5.27 o
  -9  13   2       21.12       17.17      6.26 o
  -8  13   2        0.00        2.72      4.73 o
  -7  13   2        0.02       -2.25      2.85 o
  -6  13   2        7.99        2.38      2.66 o
  -5  13   2       79.63       77.11      3.99 o
  -4  13   2       33.47       23.94      5.62 o
  -3  13   2        1.61        0.18      2.67 o
  -2  13   2       10.16        1.33      2.95 o
  -1  13   2       43.95       33.09      3.40 o
   0  13   2        1.62        2.15      2.58 o
   1  13   2       67.63       72.37      3.38 o
   2  13   2       11.92       13.80      3.47 o
   3  13   2       60.54       59.95      4.24 o
   4  13   2       36.43       35.80      4.08 o
   5  13   2       61.34       65.40      3.94 o
   6  13   2       24.34       22.93      3.65 o
   7  13   2       27.86       34.07      5.34 o
   8  13   2        0.78       -1.88      4.94 o
   9  13   2        0.33       -2.05      4.26 o
  10  13   2        2.53       -1.94      5.13 o
  11  13   2        1.19       -3.33      4.61 o
 -11  14   2        3.59        2.13      5.76 o
 -10  14   2        0.24        6.72      5.49 o
  -9  14   2        5.93        8.97      5.33 o
  -8  14   2       30.92       29.35      6.51 o
  -7  14   2        0.20        4.11      3.03 o
  -6  14   2       51.44       55.00      9.22 o
  -5  14   2       19.66       19.74      3.44 o
  -4  14   2        0.28        2.46      6.96 o
  -3  14   2      147.54      138.58      5.05 o
  -2  14   2        0.45       -3.05      3.05 o
  -1  14   2        3.33       -1.24      2.99 o
   0  14   2       29.64       33.98      3.50 o
   1  14   2       20.77       19.25      3.27 o
   2  14   2        2.96       -3.24      3.24 o
   3  14   2       21.42       20.23      4.02 o
   4  14   2        0.02       -3.38      3.65 o
   5  14   2        7.78        0.40      3.58 o
   6  14   2        4.99        5.12      3.50 o
   7  14   2        0.19       -3.39      5.76 o
   8  14   2        2.07        3.22      5.77 o
   9  14   2       12.42       15.79      4.84 o
  10  14   2        0.74       -0.64      4.44 o
 -10  15   2        0.02       -0.24      5.55 o
  -9  15   2        3.16        4.14      5.70 o
  -8  15   2        5.69       -1.46      5.26 o
  -7  15   2       16.08       23.35      6.55 o
  -6  15   2       74.61       82.64      4.69 o
  -5  15   2        5.14        1.61      4.12 o
  -4  15   2       53.52       65.79     11.68 o
  -3  15   2       27.64       31.07      3.81 o
  -2  15   2       14.02       18.09      4.52 o
  -1  15   2       13.19       13.98      3.44 o
   0  15   2       25.97       23.21      3.45 o
   1  15   2        0.93        4.27      3.58 o
   2  15   2        9.80        4.35      3.66 o
   3  15   2        1.99       -2.34      4.34 o
   4  15   2       19.64       11.17      4.14 o
   5  15   2        0.06        0.36      3.76 o
   6  15   2       34.53       32.92      5.07 o
   7  15   2       12.60       10.22      5.69 o
   8  15   2        0.02       -3.38      6.24 o
   9  15   2        2.47        1.00      4.60 o
  10  15   2        5.25       -3.23      4.28 o
 -10  16   2        0.51       -4.56      7.30 o
  -9  16   2        0.70        4.13      9.45 o
  -8  16   2        8.72        5.99      7.62 o
  -7  16   2        9.65        5.25      7.34 o
  -6  16   2        0.02        0.89      3.36 o
  -5  16   2       16.33        9.94      3.91 o
  -4  16   2      124.73      136.29      6.94 o
  -3  16   2        0.14       -1.00      4.00 o
  -2  16   2       40.92       48.80      4.38 o
  -1  16   2        7.11        6.52      3.28 o
   0  16   2       44.42       37.86      4.11 o
   1  16   2        7.45        6.03      4.80 o
   2  16   2        0.12       -3.86      3.86 o
   3  16   2        2.95        2.14      4.20 o
   4  16   2       11.50        4.96      4.24 o
   5  16   2        4.84        5.14      3.94 o
   6  16   2        1.73       -3.14      4.69 o
   7  16   2        0.02        1.01      5.05 o
   8  16   2        8.66        0.79      5.07 o
   9  16   2        1.02       -3.39      4.51 o
  -9  17   2       13.81        6.81      8.88 o
  -8  17   2        2.63       -8.45      8.45 o
  -7  17   2        0.47       -9.44     10.51 o
  -6  17   2       28.85       28.31      4.43 o
  -5  17   2        3.50        4.49      4.06 o
  -4  17   2       12.88       16.85      6.57 o
  -3  17   2        9.78       10.87      4.58 o
  -2  17   2        0.26       -3.42      3.94 o
  -1  17   2       86.83       90.17      5.22 o
   0  17   2        8.76        3.03      4.22 o
   1  17   2       85.36       98.57      6.27 o
   2  17   2       15.06       18.09      4.39 o
   3  17   2       33.51       33.12      5.45 o
   4  17   2        3.77       -2.40      4.69 o
   5  17   2        0.01       -0.62      4.90 o
   6  17   2        6.46        3.62      5.24 o
   7  17   2        0.82       -5.00      5.00 o
   8  17   2        0.71        2.52      7.41 o
   9  17   2        0.55        1.81      4.31 o
  -8  18   2        0.99        0.35     12.96 o
  -7  18   2       22.00       25.45      9.37 o
  -6  18   2        6.62        7.97      4.88 o
  -5  18   2        0.56        1.39      4.37 o
  -4  18   2       13.73       21.67      5.84 o
  -3  18   2       96.24       70.77      6.49 o
  -2  18   2        0.22        1.38      4.12 o
  -1  18   2       71.28       76.70      5.41 o
   0  18   2      242.11      278.26     10.89 o
   1  18   2        4.44        2.90      5.48 o
   2  18   2       34.32       28.92      5.24 o
   3  18   2       57.84       61.78      6.09 o
   4  18   2       37.15       50.30      7.65 o
   5  18   2       15.17       23.49      6.49 o
   6  18   2        1.86       -2.50      5.28 o
   7  18   2        5.52        2.52      5.33 o
   8  18   2        2.75        7.92      5.21 o
  -7  19   2       32.90       47.26     10.19 o
  -6  19   2        2.54        4.79      4.36 o
  -5  19   2       12.04       11.79      8.30 o
  -4  19   2       26.24       31.20      6.01 o
  -3  19   2        5.81        5.33      5.62 o
  -2  19   2        4.12        1.08      4.62 o
  -1  19   2        3.52       14.03      4.68 o
   0  19   2       10.21       11.81      7.10 o
   1  19   2       39.01       43.56      7.03 o
   2  19   2        3.97        0.79      5.48 o
   3  19   2        0.83       13.06      5.78 o
   4  19   2       79.46       70.45      8.66 o
   5  19   2       12.04        1.35      6.29 o
   6  19   2        6.02       14.32      6.32 o
   7  19   2       23.42       23.38      6.32 o
  -6  20   2       50.31       67.68     11.25 o
  -5  20   2       42.37       38.23      6.33 o
  -4  20   2        6.19       -5.60      5.60 o
  -3  20   2        6.26       -5.54      9.45 o
  -2  20   2        5.49        4.48      5.65 o
  -1  20   2        1.70       -2.98      5.34 o
   0  20   2        0.23       -5.09      7.40 o
   1  20   2        0.01        4.70      6.96 o
   2  20   2        5.53       -0.65      7.00 o
   3  20   2        7.48        5.29      5.77 o
   4  20   2        0.03       -8.18      9.66 o
   5  20   2        3.87       10.21     10.56 o
   6  20   2        0.22       -6.68      8.43 o
  -5  21   2        5.18        7.41      9.25 o
  -4  21   2        0.07       -5.48      5.48 o
  -3  21   2       99.62      108.27     10.65 o
  -2  21   2        1.34        2.30      6.50 o
  -1  21   2       22.32       25.25      5.98 o
   0  21   2       18.47       18.73      7.16 o
   1  21   2        1.18       -6.28      7.86 o
   2  21   2        2.02        5.94      7.57 o
   3  21   2        4.17       12.73      8.02 o
   4  21   2       17.51       17.29      8.07 o
   5  21   2        4.52        3.26      6.20 o
  -3  22   2        2.23       -4.29      9.33 o
  -2  22   2        1.06        4.57      8.24 o
  -1  22   2       29.38       38.39     10.75 o
   0  22   2        1.52        3.21      6.90 o
   1  22   2       13.72        7.35      7.07 o
   2  22   2       17.12        3.52      6.26 o
   3  22   2       14.18        2.81      9.83 o
 -14   1   3        0.27       -2.94      6.71 o
 -13   1   3        0.18        5.86      5.61 o
 -12   1   3       71.73       67.08      6.01 o
 -11   1   3        1.33       -1.60      3.90 o
 -10   1   3      104.14      105.07      4.69 o
  -9   1   3       39.89       47.94      3.10 o
  -8   1   3        0.06       -2.22      2.22 o
  -7   1   3       52.69       53.98      2.38 o
  -6   1   3        4.47        1.20      1.55 o
  -5   1   3       58.13       65.68      1.73 o
  -4   1   3      871.68      845.17      7.31 o
  -3   1   3      548.47      531.55      4.55 o
  -2   1   3      752.60      897.30     11.59 o
  -1   1   3     1369.82     1348.86     16.05 o
   0   1   3        7.03       15.38      2.74 o
   1   1   3     6463.42     6928.74     98.97 o
   2   1   3        5.07        4.07      1.54 o
   3   1   3        0.48        0.15      1.93 o
   4   1   3     6404.83     6842.02     54.80 o
   5   1   3       26.90       29.65      1.82 o
   6   1   3        1.34        4.59      1.98 o
   7   1   3       65.00       74.14      3.68 o
   8   1   3        3.61        0.89      3.44 o
   9   1   3        7.84        9.17      4.58 o
  10   1   3        0.48       -1.76      6.02 o
  11   1   3        8.10        8.41      6.71 o
  12   1   3        9.26        8.25      7.14 o
  13   1   3        1.42       -4.27      8.73 o
 -14   2   3        1.48       -9.96      9.96 o
 -13   2   3        0.53       -6.35      6.35 o
 -12   2   3       23.05       19.58      4.71 o
 -11   2   3       38.52       38.05      4.54 o
 -10   2   3       99.91       99.90      4.60 o
  -9   2   3       24.01       24.60      3.00 o
  -8   2   3       11.70       12.84      2.33 o
  -7   2   3       87.17       93.29      2.64 o
  -6   2   3       13.68       17.98      1.69 o
  -5   2   3      785.41      841.97      7.22 o
  -4   2   3      203.45      190.98      2.41 o
  -3   2   3     2820.06     3077.17     28.76 o
  -2   2   3      560.10      625.53      8.88 o
  -1   2   3      996.95      941.32     12.15 o
   0   2   3       14.44       26.62      1.64 o
   1   2   3     2493.00     2515.08     35.26 o
   2   2   3       20.01       19.12      1.90 o
   3   2   3      361.40      406.77      4.72 o
   4   2   3       63.35       62.28      2.84 o
   5   2   3      508.80      518.10      6.05 o
   6   2   3      227.19      232.86      4.37 o
   7   2   3       38.14       39.25      3.09 o
   8   2   3       51.56       50.05      3.73 o
   9   2   3       39.24       39.50      5.02 o
  10   2   3        3.84        9.39      5.62 o
  11   2   3       13.00       18.55      8.41 o
  12   2   3        1.13       -0.23      7.20 o
  13   2   3        0.52       -2.97     12.86 o
 -14   3   3        0.50       -0.43      6.70 o
 -13   3   3       13.99       16.88      5.68 o
 -12   3   3        3.11        8.46      5.12 o
 -11   3   3        3.50        3.84      3.97 o
 -10   3   3        6.65        7.34      3.54 o
  -9   3   3       96.46      112.79      4.12 o
  -8   3   3       81.62       88.69      3.44 o
  -7   3   3       43.77       53.13      2.29 o
  -6   3   3       60.58       61.95      1.74 o
  -5   3   3       43.37       51.88      1.78 o
  -4   3   3     1659.70     1739.56     17.67 o
  -3   3   3      221.01      255.51      3.78 o
  -2   3   3      451.02      465.53      6.52 o
  -1   3   3      958.15      872.89     10.07 o
   0   3   3      996.09      969.34     11.53 o
   1   3   3      880.01      819.60     12.75 o
   2   3   3       19.25       13.36      2.01 o
   3   3   3       70.11       62.70      2.00 o
   4   3   3        0.03       -1.68      1.68 o
   5   3   3       51.06       62.86      2.37 o
   6   3   3       16.22       13.41      2.37 o
   7   3   3       38.07       44.18      3.08 o
   8   3   3       53.63       60.72      4.11 o
   9   3   3       18.60       17.31      4.36 o
  10   3   3        3.94        5.80      4.99 o
  11   3   3       22.66       27.10      6.75 o
  12   3   3        0.00        3.66      8.15 o
  13   3   3        0.01       -1.00      8.32 o
 -14   4   3        2.83        3.46      5.87 o
 -13   4   3        0.82       -3.26      5.16 o
 -12   4   3        2.84        1.13      4.99 o
 -11   4   3        1.05        6.41      4.61 o
 -10   4   3        8.95        7.41      3.69 o
  -9   4   3        0.93        2.41      2.68 o
  -8   4   3       11.93        9.47      2.36 o
  -7   4   3       24.09       24.96      1.99 o
  -6   4   3        2.56        1.58      1.42 o
  -5   4   3       23.95       26.32      1.59 o
  -4   4   3        0.63        0.73      3.12 o
  -3   4   3     1153.07     1166.68     16.47 o
  -2   4   3      183.82      172.14      3.90 o
  -1   4   3        9.89       19.60      1.26 o
   0   4   3      141.67      119.84      2.75 o
   1   4   3      472.27      448.10      6.53 o
   2   4   3     1384.52     1445.65     13.50 o
   3   4   3      128.91      130.26      2.59 o
   4   4   3      119.25      130.04      2.79 o
   5   4   3       43.65       46.86      2.25 o
   6   4   3        4.35        1.53      2.26 o
   7   4   3        4.67        1.49      2.74 o
   8   4   3       16.17       11.23      3.27 o
   9   4   3        1.30        5.93      3.77 o
  10   4   3       22.76       26.19      5.14 o
  11   4   3       11.25       13.61      7.04 o
  12   4   3        0.94       -2.55      7.14 o
  13   4   3        6.99        0.56      8.18 o
 -13   5   3        3.96       -1.19      6.01 o
 -12   5   3        9.51        7.92      4.95 o
 -11   5   3        3.63        8.26      4.46 o
 -10   5   3       34.80       38.41      4.03 o
  -9   5   3        0.43       -1.36      2.98 o
  -8   5   3        0.48       -2.35      2.35 o
  -7   5   3        7.34        4.54      1.94 o
  -6   5   3        5.71        7.15      1.66 o
  -5   5   3       23.01       24.79      1.53 o
  -4   5   3        9.60        8.96      2.04 o
  -3   5   3      729.57      751.27     11.63 o
  -2   5   3     2004.47     2180.60     22.84 o
  -1   5   3      770.92      770.16      7.24 o
   0   5   3      870.34      851.75     10.23 o
   1   5   3        7.82        6.35      1.97 o
   2   5   3      671.24      777.94      7.63 o
   3   5   3      497.07      503.08      6.67 o
   4   5   3        1.20        2.37      1.69 o
   5   5   3       87.90       86.94      2.78 o
   6   5   3       17.84       16.13      3.22 o
   7   5   3        2.28        4.47      2.68 o
   8   5   3        3.45        3.40      3.16 o
   9   5   3        0.02       -0.81      4.83 o
  10   5   3       24.35       14.16      5.34 o
  11   5   3        0.21       -5.64      5.64 o
  12   5   3        2.09        3.56      7.57 o
  13   5   3        3.99        2.53      8.04 o
 -13   6   3        1.05       -0.49      4.96 o
 -12   6   3       13.15        9.32      5.01 o
 -11   6   3       65.56       59.48      5.65 o
 -10   6   3        5.22       -2.34      3.36 o
  -9   6   3       23.08       19.55      2.95 o
  -8   6   3        4.50        2.16      2.39 o
  -7   6   3       69.21       69.17      2.41 o
  -6   6   3      132.29      133.11      2.85 o
  -5   6   3       68.19       56.12      2.58 o
  -4   6   3        0.04       -1.62      1.62 o
  -3   6   3       70.22       75.02      4.64 o
  -2   6   3       20.46       28.07      1.20 o
  -1   6   3      235.72      222.77      4.13 o
   0   6   3      588.03      672.49      7.51 o
   1   6   3      389.32      465.31      4.91 o
   2   6   3      510.28      581.30     10.53 o
   3   6   3      468.76      523.36      6.46 o
   4   6   3      674.04      716.10      7.40 o
   5   6   3        7.68        7.57      2.24 o
   6   6   3        3.94        2.33      2.41 o
   7   6   3        5.00        4.78      2.74 o
   8   6   3        5.55        6.68      3.39 o
   9   6   3        1.09        0.15      3.83 o
  10   6   3        1.43        8.85      5.32 o
  11   6   3        0.79        3.04      5.69 o
  12   6   3        0.48        3.48      6.35 o
  13   6   3        0.67       -7.83      7.83 o
 -13   7   3        3.77       11.01      4.67 o
 -12   7   3        0.00       -0.26      5.68 o
 -11   7   3        5.60        2.88      3.90 o
 -10   7   3        0.17        2.17      3.25 o
  -9   7   3      127.98      147.25      4.59 o
  -8   7   3        7.68        9.01      2.40 o
  -7   7   3       66.52       71.89      2.58 o
  -6   7   3        4.62        4.24      1.52 o
  -5   7   3       75.10       68.13      3.68 o
  -4   7   3      122.36      125.87      3.16 o
  -3   7   3      130.67      128.59      3.59 o
  -2   7   3       53.74       51.86      1.87 o
  -1   7   3        6.48        5.22      1.38 o
   0   7   3     1271.28     1393.30     12.11 o
   1   7   3       44.25       59.58      1.98 o
   2   7   3      221.76      276.09      3.98 o
   3   7   3       50.27       54.92      2.44 o
   4   7   3        0.32        1.38      2.05 o
   5   7   3      128.97      142.84      3.91 o
   6   7   3      127.89      134.98      6.27 o
   7   7   3       34.67       35.99      3.18 o
   8   7   3       64.79       64.26      4.11 o
   9   7   3        3.91       -3.17      4.28 o
  10   7   3       51.69       62.21      6.05 o
  11   7   3       11.17        0.70      5.65 o
  12   7   3        6.55       -7.49      7.49 o
  13   7   3        0.83       -8.14      8.14 o
 -13   8   3        0.96        8.85      9.86 o
 -12   8   3        1.14        6.50      4.71 o
 -11   8   3        8.10       -0.56      3.54 o
 -10   8   3       22.57       12.19      3.08 o
  -9   8   3       20.96       21.01      2.84 o
  -8   8   3       78.43       70.08      3.36 o
  -7   8   3        0.70        0.81      1.94 o
  -6   8   3        0.84       -1.58      1.58 o
  -5   8   3      487.50      466.56      5.85 o
  -4   8   3       33.87       35.68      1.59 o
  -3   8   3        5.79        7.56      1.54 o
  -2   8   3      339.59      302.29      3.87 o
  -1   8   3      438.18      419.93      4.91 o
   0   8   3        0.26       -0.83      1.37 o
   1   8   3        1.67       -1.13      1.38 o
   2   8   3      417.36      443.34      5.30 o
   3   8   3      100.96       93.27      2.70 o
   4   8   3       22.79       22.57      2.53 o
   5   8   3       92.10      103.28      3.54 o
   6   8   3      166.71      160.96      4.60 o
   7   8   3        4.14        5.06      2.93 o
   8   8   3       47.61       49.16      4.02 o
   9   8   3       41.04       39.12      4.36 o
  10   8   3       98.85      100.60      5.38 o
  11   8   3        2.04       -1.33      5.47 o
  12   8   3        0.56       -0.08      7.92 o
 -13   9   3        0.27       -9.36      9.36 o
 -12   9   3        0.36        3.71      8.99 o
 -11   9   3        0.02       -0.05      9.16 o
 -10   9   3        4.39        8.00      5.09 o
  -9   9   3       12.83        6.47      2.85 o
  -8   9   3       98.05       99.58      3.96 o
  -7   9   3      380.94      381.06      9.49 o
  -6   9   3      240.79      217.15      4.05 o
  -5   9   3      383.03      361.09      4.77 o
  -4   9   3     1891.19     1784.11     21.17 o
  -3   9   3      813.80      782.80      8.34 o
  -2   9   3     1215.97     1099.91     10.65 o
  -1   9   3       38.31       36.39      1.77 o
   0   9   3       78.29       64.59      2.66 o
   1   9   3        0.30        3.29      1.78 o
   2   9   3       22.20       19.56      2.16 o
   3   9   3       43.22       44.00      2.92 o
   4   9   3       44.34       46.39      2.89 o
   5   9   3       27.22       29.40      2.87 o
   6   9   3       61.93       77.34      3.71 o
   7   9   3       17.16       22.94      3.46 o
   8   9   3      249.19      253.66      9.18 o
   9   9   3        4.56       -3.21      3.66 o
  10   9   3       15.56       16.72      4.44 o
  11   9   3       38.54       30.74      6.52 o
  12   9   3        0.39       -2.67      7.78 o
 -12  10   3        0.25       -9.13      9.13 o
 -11  10   3        0.80       -0.82      6.25 o
 -10  10   3       23.87       23.03      4.84 o
  -9  10   3       33.58       36.77      4.46 o
  -8  10   3        1.59        7.95      3.87 o
  -7  10   3      103.63      106.04      4.71 o
  -6  10   3      236.38      215.96      5.08 o
  -5  10   3      213.28      205.91      4.03 o
  -4  10   3        1.11        1.98      1.95 o
  -3  10   3      506.05      472.17      6.09 o
  -2  10   3     1212.85     1132.23     10.62 o
  -1  10   3      972.74      952.98      8.87 o
   0  10   3      761.74      768.43      7.54 o
   1  10   3      127.48      122.38      3.21 o
   2  10   3       65.90       69.43      2.82 o
   3  10   3       25.71       25.83      2.97 o
   4  10   3        0.12       -2.49      2.49 o
   5  10   3        3.01        4.80      2.71 o
   6  10   3        0.16       -0.55      3.77 o
   7  10   3      174.09      171.75      5.54 o
   8  10   3       23.75       23.52      5.07 o
   9  10   3        8.42        8.18      3.86 o
  10  10   3       42.40       42.60      5.44 o
  11  10   3        2.81       13.28      6.14 o
  12  10   3        8.62        5.50      6.16 o
 -12  11   3        1.54        9.27      6.93 o
 -11  11   3        0.75        9.92      5.42 o
 -10  11   3        0.57       -2.02      4.69 o
  -9  11   3        4.21        4.74      4.19 o
  -8  11   3       23.99       23.62      4.36 o
  -7  11   3       21.80       24.08      3.83 o
  -6  11   3        0.70       -2.11      2.11 o
  -5  11   3        4.61        1.57      2.02 o
  -4  11   3      103.99       96.79      6.20 o
  -3  11   3       44.99       47.85      2.63 o
  -2  11   3       22.50       19.83      2.10 o
  -1  11   3      317.30      283.92      4.86 o
   0  11   3       47.49       48.10      2.56 o
   1  11   3       24.22       15.80      2.41 o
   2  11   3       25.16       33.60      2.91 o
   3  11   3      182.95      174.91      5.18 o
   4  11   3      117.65      108.98      3.84 o
   5  11   3      111.83      109.41      3.97 o
   6  11   3       56.13       57.15      4.09 o
   7  11   3        4.00        0.71      3.45 o
   8  11   3        0.03       -3.66      3.66 o
   9  11   3        6.53        3.21      4.35 o
  10  11   3        1.11        6.18      5.24 o
  11  11   3        8.15        2.11      5.89 o
  12  11   3       12.69       14.21      6.29 o
 -12  12   3        6.86        8.59      7.03 o
 -11  12   3        6.62        7.89      5.29 o
 -10  12   3        1.60       -1.82      5.96 o
  -9  12   3      139.48      153.87      6.36 o
  -8  12   3        2.96        7.29      5.33 o
  -7  12   3        0.98       -2.15      4.24 o
  -6  12   3       24.54       29.01      3.63 o
  -5  12   3       33.25       28.78      2.60 o
  -4  12   3       12.91       18.68      3.09 o
  -3  12   3        1.65        2.07      2.17 o
  -2  12   3        3.29        0.73      2.55 o
  -1  12   3      180.76      153.11      4.78 o
   0  12   3        8.70        2.81      2.35 o
   1  12   3      701.78      585.92      8.43 o
   2  12   3       17.11       15.74      3.07 o
   3  12   3      147.59      129.12      5.14 o
   4  12   3        1.79       -2.28      3.12 o
   5  12   3       16.88       21.19      4.99 o
   6  12   3       14.94       19.71      3.66 o
   7  12   3        1.22       -3.46      3.46 o
   8  12   3        3.15        2.57      3.67 o
   9  12   3        0.29       -1.82      4.49 o
  10  12   3        5.99        4.63      5.18 o
  11  12   3        0.17       -8.66      9.66 o
 -11  13   3        4.36       -0.62      5.31 o
 -10  13   3        2.95       -0.34      4.95 o
  -9  13   3        9.63       13.71      8.25 o
  -8  13   3        3.92        9.45      4.57 o
  -7  13   3       49.57       53.43      4.92 o
  -6  13   3        1.61        3.69      3.16 o
  -5  13   3       11.18       12.75      2.88 o
  -4  13   3       34.11       25.38      3.54 o
  -3  13   3       28.33       24.48      3.10 o
  -2  13   3       14.12       13.98      3.82 o
  -1  13   3       26.51       26.58      3.13 o
   0  13   3        0.03       -0.89      2.61 o
   1  13   3       14.31        9.57      2.81 o
   2  13   3        2.00        8.06      3.25 o
   3  13   3       50.88       46.22      4.29 o
   4  13   3       62.35       67.50      4.68 o
   5  13   3       48.96       41.45      5.20 o
   6  13   3       77.41       84.24      4.86 o
   7  13   3       36.27       34.86      4.13 o
   8  13   3        0.79       -4.07      4.39 o
   9  13   3        1.22       -3.64      4.59 o
  10  13   3       13.03        9.58      5.42 o
  11  13   3        0.04       -0.88      5.76 o
 -11  14   3        0.01        2.55      5.47 o
 -10  14   3        2.57        5.73      5.13 o
  -9  14   3        6.58        0.29      8.99 o
  -8  14   3        3.67       11.13      4.93 o
  -7  14   3        0.18       -3.70      4.40 o
  -6  14   3       25.65       29.71      6.87 o
  -5  14   3       76.84       71.13      3.88 o
  -4  14   3       73.59       72.01      4.95 o
  -3  14   3        1.60        3.54      2.65 o
  -2  14   3        6.06        9.54      3.14 o
  -1  14   3       17.73       13.26      3.12 o
   0  14   3       18.19       20.10      3.18 o
   1  14   3        7.65        8.60      3.17 o
   2  14   3        5.97        2.49      3.42 o
   3  14   3        0.17        1.71      3.79 o
   4  14   3       30.68       26.16      4.29 o
   5  14   3        3.24        2.79      3.82 o
   6  14   3        0.07       -3.79      3.93 o
   7  14   3        3.38        3.25      4.84 o
   8  14   3       57.04       61.14      6.40 o
   9  14   3        1.54       -3.14      6.08 o
  10  14   3        0.86        8.74      5.57 o
 -10  15   3        3.21        5.71      5.37 o
  -9  15   3        1.53        4.56      5.46 o
  -8  15   3       10.69       16.71      6.76 o
  -7  15   3       22.04       20.31      6.42 o
  -6  15   3        4.94        2.20      2.99 o
  -5  15   3        6.35       11.25      5.50 o
  -4  15   3        8.43        6.24      5.76 o
  -3  15   3        2.34        8.58      4.01 o
  -2  15   3        2.77        1.70      3.10 o
  -1  15   3       21.47       24.78      3.89 o
   0  15   3       28.13       34.08      3.57 o
   1  15   3       19.26       26.67      3.71 o
   2  15   3       43.51       45.56      4.69 o
   3  15   3       36.14       36.69      4.63 o
   4  15   3        0.30        0.44      4.08 o
   5  15   3       14.39        5.51      5.37 o
   6  15   3       38.60       43.49      4.59 o
   7  15   3        1.13       -4.90      4.90 o
   8  15   3        1.61        0.39     10.58 o
   9  15   3        0.01       -0.66      5.00 o
  10  15   3        5.88        8.98      5.59 o
 -10  16   3        4.68       -3.25      6.76 o
  -9  16   3        1.24       11.71     13.60 o
  -8  16   3        4.27        5.81      7.45 o
  -7  16   3        6.93        5.65      7.02 o
  -6  16   3        3.65        0.01      8.39 o
  -5  16   3        8.25       14.88      7.05 o
  -4  16   3        0.12       -2.00      7.71 o
  -3  16   3       12.12       11.75      4.78 o
  -2  16   3        0.00       -3.23      3.23 o
  -1  16   3       50.17       62.53      4.27 o
   0  16   3       44.84       50.74      4.64 o
   1  16   3        2.25        9.40      4.44 o
   2  16   3       24.14       22.27      4.32 o
   3  16   3       16.45       23.97      5.07 o
   4  16   3       39.87       42.29      5.08 o
   5  16   3       50.29       58.32      5.11 o
   6  16   3        3.07        6.87      5.07 o
   7  16   3        0.54       -1.97      5.23 o
   8  16   3        0.27       12.70      6.12 o
   9  16   3        0.19        5.68      6.26 o
  -9  17   3        5.72       -0.81     13.05 o
  -8  17   3        1.55       -7.53      8.32 o
  -7  17   3        0.52       -7.72      7.72 o
  -6  17   3       15.45        7.06      7.38 o
  -5  17   3        4.92        9.42      3.78 o
  -4  17   3        0.02       -2.10      6.64 o
  -3  17   3       20.23       17.80      4.87 o
  -2  17   3        0.69       -3.40      3.67 o
  -1  17   3       73.35       87.38      5.03 o
   0  17   3        0.66        2.68      4.27 o
   1  17   3       30.13       33.19      5.20 o
   2  17   3      157.24      180.25      7.16 o
   3  17   3       26.85       30.62      6.43 o
   4  17   3       10.06        1.18      5.49 o
   5  17   3        9.68        6.08      5.31 o
   6  17   3        0.16       -5.73      6.08 o
   7  17   3        2.17       -2.80      7.07 o
   8  17   3        0.48       -6.25      6.25 o
   9  17   3        1.22       -0.87      6.81 o
  -8  18   3        9.76        1.51      9.55 o
  -7  18   3       45.19       56.02     19.61 o
  -6  18   3        0.00       -8.10      8.10 o
  -5  18   3       43.84       48.28      4.57 o
  -4  18   3       78.72       85.84      8.60 o
  -3  18   3       71.16       67.97      5.93 o
  -2  18   3       12.41       23.46      5.34 o
  -1  18   3      155.14      155.24      6.38 o
   0  18   3        8.06        7.23      5.08 o
   1  18   3       26.48       47.39      7.44 o
   2  18   3       49.53       59.58      7.26 o
   3  18   3        1.85        4.34      5.19 o
   4  18   3       46.72       62.91      6.99 o
   5  18   3       14.10       24.93      8.85 o
   6  18   3        0.27        3.68      6.41 o
   7  18   3        4.85       -6.79      6.79 o
   8  18   3        0.82       -3.38      5.89 o
  -7  19   3       54.37       77.52     10.70 o
  -6  19   3       61.92       58.26     10.26 o
  -5  19   3        4.24        4.96      6.01 o
  -4  19   3        1.93        4.15      5.28 o
  -3  19   3       44.99       44.02      7.01 o
  -2  19   3        4.24       -0.28      5.83 o
  -1  19   3       20.05       25.23      9.25 o
   0  19   3       28.27       27.95      6.67 o
   1  19   3       31.44       34.87      7.11 o
   2  19   3        0.14       -2.45      6.53 o
   3  19   3        0.17       -4.42      5.67 o
   4  19   3        1.83       -5.56      5.56 o
   5  19   3        4.53        8.69      8.70 o
   6  19   3       30.60       43.41      7.37 o
   7  19   3       21.50       24.95      6.77 o
  -6  20   3        1.96        4.95      9.35 o
  -5  20   3       83.26       89.52     11.56 o
  -4  20   3       29.02       14.63      9.01 o
  -3  20   3        0.00        4.18      8.35 o
  -2  20   3       28.57       35.23      6.69 o
  -1  20   3        0.60       -3.72      5.25 o
   0  20   3        0.44       -3.23      6.60 o
   1  20   3        3.15       -3.57      6.73 o
   2  20   3        0.34        7.03      9.08 o
   3  20   3        0.21        3.35      7.12 o
   4  20   3        9.57       15.92      8.04 o
   5  20   3        4.62       -2.84      7.57 o
   6  20   3       41.31       54.00     11.35 o
  -5  21   3        4.75        2.65      7.13 o
  -4  21   3       47.50       38.46      6.83 o
  -3  21   3       66.71       57.68     10.62 o
  -2  21   3       14.61       18.66      7.42 o
  -1  21   3        0.73        0.41      7.12 o
   0  21   3       14.62        6.53      7.95 o
   1  21   3        0.62       15.06      8.88 o
   2  21   3       19.97       19.28      7.68 o
   3  21   3        4.42        5.86      7.34 o
   4  21   3       10.21       23.30      8.36 o
   5  21   3        0.02      -13.54     16.77 o
  -3  22   3       13.35       12.61     11.49 o
  -2  22   3        0.82       -7.76      7.76 o
  -1  22   3       54.73       73.06     12.64 o
   0  22   3        0.83        6.27      6.75 o
   1  22   3       28.31       30.78      7.72 o
   2  22   3        3.04        1.04      7.42 o
   3  22   3        0.78       24.12     17.29 o
 -14   0   4        0.34        1.03     16.25 o
 -13   0   4        2.62       -1.70      6.78 o
 -12   0   4       92.06      107.61      8.90 o
 -11   0   4      519.48      490.53     13.57 o
 -10   0   4      671.20      680.12     20.52 o
  -9   0   4       82.02       93.62      7.26 o
  -8   0   4      111.50      107.61      4.10 o
  -7   0   4      345.77      341.21      6.16 o
  -6   0   4        0.10       -2.16      2.16 o
  -5   0   4      261.02      261.64      4.70 o
  -4   0   4        1.37       -1.62      1.63 o
  -3   0   4      320.53      323.49      4.47 o
  -2   0   4     3487.04     3726.67     46.36 o
  -1   0   4      412.77      368.06      5.67 o
   0   0   4     3294.23     3412.18     63.69 o
   1   0   4        9.43        7.64      2.45 o
   2   0   4     1502.76     1662.37     21.78 o
   3   0   4      120.78      130.72      4.68 o
   4   0   4    10211.92    10960.45    122.28 o
   5   0   4        9.09       14.92      2.53 o
   6   0   4      648.50      640.33      9.65 o
   7   0   4      104.95      123.11      6.53 o
   8   0   4       23.60       27.72      5.95 o
   9   0   4        4.50        9.37      6.90 o
  10   0   4        0.65        5.24     11.03 o
  11   0   4        0.01        0.88      9.70 o
  12   0   4        1.17       -7.90     10.21 o
  13   0   4        0.00       -6.97     13.42 o
 -14   1   4        5.00       -5.81      6.42 o
 -13   1   4       25.20       27.19      6.67 o
 -12   1   4       38.34       28.68      4.97 o
 -11   1   4        5.46        9.26      3.97 o
 -10   1   4       14.86       16.39      3.64 o
  -9   1   4      273.66      283.55      5.90 o
  -8   1   4      202.91      199.57      3.87 o
  -7   1   4        1.47       -1.19      1.86 o
  -6   1   4        1.44        0.14      1.50 o
  -5   1   4      332.42      378.99      4.13 o
  -4   1   4       69.54       68.10      1.62 o
  -3   1   4      235.92      262.00      3.05 o
  -2   1   4        7.23       14.84      1.09 o
  -1   1   4      203.76      227.65      3.50 o
   0   1   4       21.65       21.86      1.39 o
   1   1   4       17.60       25.08      1.82 o
   2   1   4      446.67      519.55      6.18 o
   3   1   4       18.04       19.07      1.94 o
   4   1   4     5657.87     6074.86     46.94 o
   5   1   4        0.20        1.09      1.60 o
   6   1   4      812.23      833.73      9.64 o
   7   1   4       25.01       25.68      3.33 o
   8   1   4       10.29       10.67      4.11 o
   9   1   4        0.68       -4.33      4.33 o
  10   1   4       21.29        5.90      6.39 o
  11   1   4        3.73        3.13      8.23 o
  12   1   4        1.60       -6.39      7.05 o
  13   1   4        5.40        8.45     10.14 o
 -14   2   4        0.20       -4.35      6.57 o
 -13   2   4        1.55        1.95      5.39 o
 -12   2   4        1.61        6.41      5.04 o
 -11   2   4       15.35       23.32      4.18 o
 -10   2   4        2.58       -0.68      3.26 o
  -9   2   4       21.38       20.41      3.02 o
  -8   2   4       92.08       87.53      2.97 o
  -7   2   4       14.56       16.26      2.00 o
  -6   2   4        0.92       -1.50      1.50 o
  -5   2   4        5.20        2.46      1.81 o
  -4   2   4        1.54        2.61      1.11 o
  -3   2   4     2170.86     2302.38     21.74 o
  -2   2   4       57.66       68.80      2.78 o
  -1   2   4      146.90      204.85      2.27 o
   0   2   4       61.60       68.03      2.17 o
   1   2   4      152.33      153.35      3.18 o
   2   2   4      700.57      758.32      8.34 o
   3   2   4      658.01      713.78      7.05 o
   4   2   4       15.14       18.36      1.80 o
   5   2   4        1.94        4.27      1.86 o
   6   2   4      743.87      768.09      9.04 o
   7   2   4       11.26       12.80      3.02 o
   8   2   4       15.45       15.45      3.78 o
   9   2   4        5.70        1.42      4.83 o
  10   2   4        9.65        2.38      5.72 o
  11   2   4       23.71       31.98      8.32 o
  12   2   4       16.46        5.59     11.91 o
  13   2   4        2.57        1.83      8.56 o
 -14   3   4        2.46        3.24      5.56 o
 -13   3   4        2.29        4.59      5.30 o
 -12   3   4        5.35        5.82      5.47 o
 -11   3   4        4.51        5.52      4.60 o
 -10   3   4       36.98       44.95      4.00 o
  -9   3   4       81.58       89.70      4.20 o
  -8   3   4       12.49       11.10      2.27 o
  -7   3   4       18.28       23.72      2.06 o
  -6   3   4       22.50       24.31      1.56 o
  -5   3   4      404.00      453.27      4.76 o
  -4   3   4      801.01      856.90      8.26 o
  -3   3   4     5194.90     6004.22     68.91 o
  -2   3   4       41.12       33.23      1.61 o
  -1   3   4      126.75      140.50      2.05 o
   0   3   4     3655.45     3875.09     39.62 o
   1   3   4       11.35       17.25      2.30 o
   2   3   4       51.27       48.45      2.47 o
   3   3   4       54.50       61.54      2.23 o
   4   3   4      123.14      124.56      2.48 o
   5   3   4        6.21        4.99      1.83 o
   6   3   4       95.74      100.47      3.52 o
   7   3   4      147.04      155.79      4.62 o
   8   3   4       12.70        3.52      3.93 o
   9   3   4        3.13        3.28      4.82 o
  10   3   4        2.45       -5.04      5.78 o
  11   3   4       25.47       21.46      9.61 o
  12   3   4        1.49      -10.58     12.04 o
  13   3   4        2.50        2.28     11.35 o
 -14   4   4        0.00        0.24      5.33 o
 -13   4   4        0.23        5.56      5.17 o
 -12   4   4        0.00        0.50      5.13 o
 -11   4   4        1.24       -1.26      4.35 o
 -10   4   4        4.91        3.86      3.97 o
  -9   4   4       12.18       11.21      3.12 o
  -8   4   4       12.89       11.19      2.67 o
  -7   4   4        9.28        6.50      1.89 o
  -6   4   4       21.55       21.83      1.65 o
  -5   4   4       23.84       32.13      1.51 o
  -4   4   4      144.16      143.93      2.75 o
  -3   4   4      598.61      724.72     11.28 o
  -2   4   4      534.41      616.70      7.31 o
  -1   4   4      985.09     1108.21      9.59 o
   0   4   4       28.44       34.68      1.81 o
   1   4   4        9.89       13.47      2.41 o
   2   4   4        4.14        5.51      2.07 o
   3   4   4       80.39       85.19      2.17 o
   4   4   4        2.33        2.51      1.65 o
   5   4   4       88.87       93.55      2.76 o
   6   4   4      117.27      124.50      3.88 o
   7   4   4       10.51       11.60      2.94 o
   8   4   4        0.02       -0.61      3.48 o
   9   4   4        0.05       -3.34      4.23 o
  10   4   4        0.31        0.98      6.28 o
  11   4   4       16.12       22.74      7.30 o
  12   4   4        0.07       -5.65      7.88 o
  13   4   4        8.99       10.03      8.71 o
 -13   5   4        2.37       -3.15      4.81 o
 -12   5   4        0.22       -4.44      4.44 o
 -11   5   4        0.83       -3.67      3.67 o
 -10   5   4        0.46       -3.56      3.56 o
  -9   5   4        0.33        1.87      2.88 o
  -8   5   4        0.36        1.35      2.33 o
  -7   5   4        0.76       -1.81      1.81 o
  -6   5   4        5.29        5.97      1.62 o
  -5   5   4        4.54        1.76      1.49 o
  -4   5   4       13.69        7.12      3.43 o
  -3   5   4       51.92       68.60      3.62 o
  -2   5   4      145.71      129.53      3.15 o
  -1   5   4      510.58      552.09      6.07 o
   0   5   4        0.10       -0.72      1.62 o
   1   5   4       11.16       24.11      2.48 o
   2   5   4        1.78        1.27      1.60 o
   3   5   4      213.46      257.89      3.57 o
   4   5   4      293.71      329.16      4.53 o
   5   5   4       69.70       75.47      2.78 o
   6   5   4        9.34        4.25      2.58 o
   7   5   4       10.95        8.98      3.05 o
   8   5   4        9.79       -4.15      4.15 o
   9   5   4        4.20        4.67      5.10 o
  10   5   4        0.80       -1.76      5.26 o
  11   5   4        0.67       -6.78      6.78 o
  12   5   4        1.87        8.27      8.19 o
  13   5   4        2.93       -5.19      8.40 o
 -13   6   4        0.50       -4.48      4.48 o
 -12   6   4        3.68        8.48      4.43 o
 -11   6   4        2.58        2.76      3.64 o
 -10   6   4       24.81       21.26      3.55 o
  -9   6   4       10.05        6.02      2.90 o
  -8   6   4        9.62       10.28      2.31 o
  -7   6   4       48.65       56.22      2.15 o
  -6   6   4       23.68       25.90      1.81 o
  -5   6   4      125.51      125.50      6.55 o
  -4   6   4       93.54       97.48      8.64 o
  -3   6   4      101.16       88.85      4.04 o
  -2   6   4       47.31       34.64      1.92 o
  -1   6   4       98.14      117.56      2.40 o
   0   6   4      852.92      886.20      8.60 o
   1   6   4      725.42      772.90      7.19 o
   2   6   4     2374.86     2559.21     27.22 o
   3   6   4        2.05        4.19      1.62 o
   4   6   4        4.52        2.90      1.95 o
   5   6   4       54.30       61.65      2.95 o
   6   6   4        0.02       -2.59      2.59 o
   7   6   4        2.35        1.29      3.11 o
   8   6   4       16.77       17.06      3.70 o
   9   6   4        9.73       -1.88      4.88 o
  10   6   4        4.49        7.97      5.69 o
  11   6   4        0.76       -5.78      5.78 o
  12   6   4        2.95        1.22      7.90 o
  13   6   4        0.37        3.19     13.74 o
 -13   7   4        0.06        6.52      4.18 o
 -12   7   4        5.85        2.68      5.09 o
 -11   7   4        0.68       -3.40      3.40 o
 -10   7   4        1.61       -0.95      2.99 o
  -9   7   4       39.29       41.45      2.84 o
  -8   7   4       98.37       98.92      3.64 o
  -7   7   4       42.28       39.53      3.05 o
  -6   7   4       30.59       28.59      2.80 o
  -5   7   4      190.11      172.94      6.91 o
  -4   7   4      206.47      181.62     14.35 o
  -3   7   4        1.96        2.98      1.88 o
  -2   7   4        2.22        3.46      1.08 o
  -1   7   4      116.62      120.02      2.58 o
   0   7   4        0.02        1.28      1.43 o
   1   7   4      129.98      136.80      2.65 o
   2   7   4       83.05       92.63      3.72 o
   3   7   4       66.07       74.64      2.36 o
   4   7   4       14.50       14.64      2.23 o
   5   7   4        6.75        7.56      2.56 o
   6   7   4      222.25      219.62      5.45 o
   7   7   4       38.54       44.67      3.69 o
   8   7   4       47.32       42.93      4.06 o
   9   7   4        4.68        3.46      5.09 o
  10   7   4        4.51       -5.50      5.50 o
  11   7   4       17.31       19.12      6.27 o
  12   7   4       20.22       19.27      7.22 o
  13   7   4        0.00       -8.26     15.61 o
 -13   8   4        0.31        4.36      9.64 o
 -12   8   4        0.18        8.91     14.58 o
 -11   8   4        1.23       -5.35      5.81 o
 -10   8   4        8.37        5.67      5.39 o
  -9   8   4        2.88        8.40      3.59 o
  -8   8   4        8.02        0.38      2.97 o
  -7   8   4       68.73       65.43      3.25 o
  -6   8   4      250.29      214.04      5.65 o
  -5   8   4      690.34      632.12     18.39 o
  -4   8   4       87.88      104.24      5.96 o
  -3   8   4       46.92       45.90      2.13 o
  -2   8   4      406.38      376.38      3.98 o
  -1   8   4       48.60       54.49      2.05 o
   0   8   4      117.95       99.25      2.33 o
   1   8   4      102.76      111.88      2.63 o
   2   8   4      184.93      193.43      3.56 o
   3   8   4        2.45        0.79      1.97 o
   4   8   4       19.70       25.52      2.62 o
   5   8   4       28.43       31.48      2.96 o
   6   8   4        1.85        2.16      3.22 o
   7   8   4        0.28        1.25      3.22 o
   8   8   4       44.65       45.23      4.52 o
   9   8   4       76.65       72.87      6.20 o
  10   8   4      146.30      147.25     10.95 o
  11   8   4        5.82        4.79      6.26 o
  12   8   4       10.71        2.78      8.32 o
 -13   9   4        1.47       10.52      9.87 o
 -12   9   4        5.26       -5.37      6.57 o
 -11   9   4        0.47       -1.59      6.01 o
 -10   9   4        3.95        3.38      4.48 o
  -9   9   4       30.49       37.85      6.16 o
  -8   9   4       65.41       64.50      4.43 o
  -7   9   4      437.56      415.05      7.03 o
  -6   9   4      105.38       92.94      3.71 o
  -5   9   4      342.78      320.70      7.34 o
  -4   9   4      313.36      277.67      4.92 o
  -3   9   4      136.89      136.02      3.91 o
  -2   9   4      736.32      658.92      6.52 o
  -1   9   4       28.88       34.89      1.95 o
   0   9   4        5.86        4.56      1.91 o
   1   9   4       47.85       50.79      1.99 o
   2   9   4       86.19       82.67      3.04 o
   3   9   4        3.91        4.57      2.50 o
   4   9   4      123.63      118.65      3.96 o
   5   9   4        7.99        9.19      2.79 o
   6   9   4        1.29       -3.16      3.16 o
   7   9   4        4.75        4.60      3.82 o
   8   9   4       71.72       75.71      4.60 o
   9   9   4      105.84      113.61      5.31 o
  10   9   4        2.50        8.07      5.69 o
  11   9   4        5.59        0.34      7.48 o
  12   9   4        3.97        2.16      7.96 o
 -12  10   4        0.22        0.36      6.55 o
 -11  10   4        0.52       -1.49      5.85 o
 -10  10   4       18.55       13.62      4.45 o
  -9  10   4       23.70       25.77      4.03 o
  -8  10   4        0.58       -3.44      3.64 o
  -7  10   4       33.31       31.47      4.99 o
  -6  10   4       16.22       20.82      3.13 o
  -5  10   4        3.48        0.70      2.59 o
  -4  10   4        5.27        4.51      1.66 o
  -3  10   4       20.94       12.96      2.52 o
  -2  10   4      323.78      336.62      4.69 o
  -1  10   4      287.73      257.46      4.25 o
   0  10   4     1317.68     1197.88     10.03 o
   1  10   4      102.43       92.80      2.94 o
   2  10   4       10.87       11.15      2.64 o
   3  10   4      160.10      146.55      4.11 o
   4  10   4        5.34        8.97      2.71 o
   5  10   4        0.00       -3.60      3.60 o
   6  10   4       72.31       64.60      4.22 o
   7  10   4       80.82       82.08      5.57 o
   8  10   4       10.58       14.07      3.88 o
   9  10   4        1.43       -0.49      3.98 o
  10  10   4        0.43        6.92      5.43 o
  11  10   4        0.05        5.15      7.56 o
  12  10   4       12.23        9.83      9.63 o
 -12  11   4        7.94       14.89      6.76 o
 -11  11   4        7.29        4.18      7.25 o
 -10  11   4        1.39       -0.46      4.41 o
  -9  11   4       18.38       20.44      4.17 o
  -8  11   4        1.03        0.72      3.74 o
  -7  11   4        2.37        1.32      3.26 o
  -6  11   4       24.04       23.06      3.17 o
  -5  11   4        6.63        6.79      2.43 o
  -4  11   4       97.00       86.69      3.17 o
  -3  11   4       69.35       67.76      3.18 o
  -2  11   4       14.78       18.72      2.17 o
  -1  11   4      324.89      269.82      4.73 o
   0  11   4       56.31       52.14      2.52 o
   1  11   4     1643.82     1456.94     13.71 o
   2  11   4     1184.70     1044.64     11.90 o
   3  11   4       10.50        5.33      3.45 o
   4  11   4       37.93       37.70      3.69 o
   5  11   4       70.43       72.11      4.04 o
   6  11   4       22.09       22.10      3.85 o
   7  11   4        1.01       -1.32      4.01 o
   8  11   4        7.17        3.88      3.78 o
   9  11   4        0.00        2.84      4.34 o
  10  11   4        4.02        2.89      8.94 o
  11  11   4        2.81        8.22      7.69 o
 -12  12   4        0.22       11.20      6.84 o
 -11  12   4        6.68       12.11      6.35 o
 -10  12   4       28.33       29.27      4.90 o
  -9  12   4       14.12       13.19      4.73 o
  -8  12   4        0.02        0.07      4.82 o
  -7  12   4        4.90        3.62      3.54 o
  -6  12   4       42.73       46.75      4.43 o
  -5  12   4       62.05       65.73      3.09 o
  -4  12   4       18.55       20.87      3.01 o
  -3  12   4        4.68        1.70      3.00 o
  -2  12   4      132.23      111.99      3.43 o
  -1  12   4        5.16        0.23      2.40 o
   0  12   4      160.59      129.55      3.57 o
   1  12   4        0.21       -0.16      2.35 o
   2  12   4      327.20      328.47      8.52 o
   3  12   4       49.73       64.46      4.65 o
   4  12   4      301.13      285.62      7.01 o
   5  12   4        9.39        4.43      3.58 o
   6  12   4       10.31       10.67      3.82 o
   7  12   4       17.44       18.07      4.12 o
   8  12   4        0.00        1.46      3.95 o
   9  12   4        0.47        0.08      5.17 o
  10  12   4        0.04       -2.78      5.54 o
  11  12   4        1.60       16.04      6.93 o
 -11  13   4       13.08        2.80      5.06 o
 -10  13   4        0.61        2.11      4.65 o
  -9  13   4        0.33       -0.05      7.62 o
  -8  13   4       17.85       12.49      5.14 o
  -7  13   4       69.75       66.82      7.62 o
  -6  13   4        2.13        7.91      4.82 o
  -5  13   4       19.63       16.72      2.42 o
  -4  13   4       46.32       40.72      3.59 o
  -3  13   4      222.03      203.79      5.60 o
  -2  13   4      167.87      157.55      7.88 o
  -1  13   4       48.31       55.91      3.50 o
   0  13   4        0.16       -1.17      2.64 o
   1  13   4        9.45        6.86      2.93 o
   2  13   4        3.90        1.80      3.61 o
   3  13   4        5.10        9.67      3.86 o
   4  13   4        0.67       -0.03      3.54 o
   5  13   4      100.31       98.59      5.22 o
   6  13   4       30.70       36.72      6.54 o
   7  13   4       38.20       28.63      4.57 o
   8  13   4        7.91        2.66      3.97 o
   9  13   4        8.83       13.32      5.60 o
  10  13   4        0.53       -3.89      5.56 o
  11  13   4        0.01       -5.95      5.95 o
 -11  14   4        1.08        3.59      5.09 o
 -10  14   4       19.11       14.57      4.90 o
  -9  14   4        9.63        9.00      5.06 o
  -8  14   4        0.66        4.06      7.06 o
  -7  14   4        8.60       11.32      6.73 o
  -6  14   4       33.87       35.02      7.54 o
  -5  14   4        3.82        6.91      2.82 o
  -4  14   4       95.38      109.66      6.09 o
  -3  14   4        3.73        1.25      3.41 o
  -2  14   4        0.74       -0.28      2.98 o
  -1  14   4      119.58      115.90      4.41 o
   0  14   4        2.03        4.46      3.03 o
   1  14   4        4.26        0.13      3.18 o
   2  14   4        7.27        4.74      4.30 o
   3  14   4       59.54       59.92      4.80 o
   4  14   4        5.90        8.61      4.28 o
   5  14   4        1.28       -2.64      3.99 o
   6  14   4        9.03        6.29      4.29 o
   7  14   4       18.53       13.02      4.40 o
   8  14   4        5.48        1.60      5.70 o
   9  14   4        3.09        0.01      8.56 o
  10  14   4        1.05       -5.54      5.54 o
 -10  15   4        0.29       -4.04      7.76 o
  -9  15   4        0.87        3.59      7.64 o
  -8  15   4        3.94        9.37      6.26 o
  -7  15   4        3.78       -1.17      5.79 o
  -6  15   4       33.25       37.40      6.34 o
  -5  15   4       86.08       87.94      3.79 o
  -4  15   4       95.05      103.16      5.31 o
  -3  15   4        3.63        5.83      3.81 o
  -2  15   4      202.84      217.80      5.54 o
  -1  15   4        6.04        3.24      3.27 o
   0  15   4        0.05        0.13      3.27 o
   1  15   4        7.56        4.88      3.81 o
   2  15   4        0.02       -0.07      4.19 o
   3  15   4        2.70       -4.07      4.64 o
   4  15   4        4.12        2.68      4.79 o
   5  15   4        3.16        2.51      5.38 o
   6  15   4        9.39        8.74      4.84 o
   7  15   4        1.87        3.53      4.64 o
   8  15   4        5.66        6.14      5.96 o
   9  15   4        1.27        8.36      6.00 o
  10  15   4        0.04       -8.86      8.86 o
 -10  16   4        0.28       -0.32      6.26 o
  -9  16   4        0.00       -8.36      8.36 o
  -8  16   4        3.60        6.24      7.10 o
  -7  16   4        1.99        2.09      6.22 o
  -6  16   4       13.58        9.41      6.73 o
  -5  16   4        2.96        3.46      2.96 o
  -4  16   4       20.34       14.50      5.00 o
  -3  16   4       32.22       33.36      4.92 o
  -2  16   4      111.79      116.30      5.19 o
  -1  16   4       10.94       14.32      3.48 o
   0  16   4       69.68       74.25      4.77 o
   1  16   4        0.03       -0.50      4.26 o
   2  16   4       23.11       17.48      5.42 o
   3  16   4       29.57       27.98      5.44 o
   4  16   4        0.84       -4.21      5.48 o
   5  16   4        4.14        5.01      5.61 o
   6  16   4        4.12        2.92      4.85 o
   7  16   4        2.11        1.64      6.45 o
   8  16   4        0.40       -2.04      6.29 o
   9  16   4        0.16        0.51      5.86 o
  -9  17   4        6.13        8.76      7.33 o
  -8  17   4        6.26       11.45      8.13 o
  -7  17   4       22.04       23.41     27.48 o
  -6  17   4        0.63       -8.82      8.82 o
  -5  17   4        1.57        6.15      5.50 o
  -4  17   4       38.09       49.49      5.83 o
  -3  17   4       18.41       12.06      4.20 o
  -2  17   4       68.85       75.95      4.58 o
  -1  17   4        0.18        4.35      3.41 o
   0  17   4        0.31        0.68      5.88 o
   1  17   4      157.73      167.21      7.90 o
   2  17   4        0.28       -4.81      5.44 o
   3  17   4       41.68       51.55      5.79 o
   4  17   4       18.27       20.76      5.66 o
   5  17   4        0.00        0.09      5.80 o
   6  17   4        3.21        0.10      9.09 o
   7  17   4        0.05        4.33      8.74 o
   8  17   4        0.97       -4.52      6.51 o
  -8  18   4       43.84       65.80     13.22 o
  -7  18   4       19.39       23.17      8.77 o
  -6  18   4        0.02        4.98      8.22 o
  -5  18   4       30.30       27.79      4.61 o
  -4  18   4       32.90       34.91      7.98 o
  -3  18   4        5.62        4.56      5.28 o
  -2  18   4        5.72        6.99      4.68 o
  -1  18   4       96.52       83.92      5.64 o
   0  18   4        1.44       -3.34      4.71 o
   1  18   4       50.21       55.60      6.61 o
   2  18   4      163.78      192.30     10.01 o
   3  18   4       37.43       35.61      6.55 o
   4  18   4       15.80       13.59      7.31 o
   5  18   4       31.67       21.32      8.98 o
   6  18   4        2.07       -6.38      8.39 o
   7  18   4        2.21        3.67      6.50 o
   8  18   4        1.46        4.98     22.83 o
  -7  19   4        1.24        9.62      8.73 o
  -6  19   4        7.34       10.79     22.19 o
  -5  19   4       74.06       72.96     10.62 o
  -4  19   4        0.48       -6.79     10.01 o
  -3  19   4        4.86       -5.74      5.74 o
  -2  19   4       33.45       28.19      5.68 o
  -1  19   4        0.00       -5.46      5.46 o
   0  19   4        0.32       -4.88      4.88 o
   1  19   4        1.64       -1.14      5.81 o
   2  19   4        0.70       -0.68      6.19 o
   3  19   4        7.47        3.43      6.45 o
   4  19   4       10.70       12.20      6.19 o
   5  19   4        2.30       -7.56     15.03 o
   6  19   4       30.07       14.00     14.38 o
   7  19   4       13.45       14.17     10.58 o
  -6  20   4        0.01       10.19      9.38 o
  -5  20   4        0.25       -5.94     19.41 o
  -4  20   4       28.90       31.31     11.23 o
  -3  20   4       34.07       39.45      6.40 o
  -2  20   4        5.16        5.72      6.75 o
  -1  20   4       18.31        8.79      5.41 o
   0  20   4        4.53       10.54      5.76 o
   1  20   4       17.47        8.03      7.41 o
   2  20   4        0.19        2.04      7.34 o
   3  20   4        0.06       -9.65      9.65 o
   4  20   4        0.94       -0.66      5.99 o
   5  20   4       10.72        8.71      8.12 o
  -5  21   4       12.60       17.66     10.15 o
  -4  21   4       47.28       56.02      5.00 o
  -3  21   4       34.54       31.16     11.81 o
  -2  21   4        2.17       10.17      7.27 o
  -1  21   4       43.35       47.84      8.35 o
   0  21   4        1.66        2.12      6.72 o
   1  21   4        3.77        3.26      7.58 o
   2  21   4        8.61       15.80     13.73 o
   3  21   4        3.62       -3.16      7.28 o
   4  21   4        0.55      -10.98     10.98 o
  -3  22   4        0.10       -6.16      7.12 o
  -2  22   4        8.92        7.51      7.23 o
  -1  22   4       37.41       32.57      8.03 o
   0  22   4        0.21       14.52     10.10 o
   1  22   4       10.91        9.85      7.33 o
   2  22   4       10.24        1.80      8.58 o
 -14   1   5        2.18       -1.70      7.82 o
 -13   1   5        2.05        2.37      7.32 o
 -12   1   5        0.50        1.96      4.08 o
 -11   1   5        1.53       -1.13      3.75 o
 -10   1   5      207.37      202.69      5.70 o
  -9   1   5      156.31      156.24      4.17 o
  -8   1   5      143.63      139.46      3.36 o
  -7   1   5      123.41      130.93      2.90 o
  -6   1   5       27.31       27.38      1.94 o
  -5   1   5       50.34       53.84      1.74 o
  -4   1   5      100.79       98.64      1.98 o
  -3   1   5       73.79       73.02      2.05 o
  -2   1   5      909.76      889.26      7.56 o
  -1   1   5     2194.83     2238.92     19.71 o
   0   1   5      629.93      734.34      9.87 o
   1   1   5      492.73      473.77      6.55 o
   2   1   5        0.14       -0.27      1.87 o
   3   1   5     1287.77     1419.19     13.84 o
   4   1   5       21.19       30.17      2.07 o
   5   1   5       11.71       12.46      2.18 o
   6   1   5     1603.00     1619.79     17.26 o
   7   1   5        3.07        5.31      3.48 o
   8   1   5        1.18       -1.99      4.12 o
   9   1   5       20.77       22.00      4.81 o
  10   1   5        1.83       -0.30      6.43 o
  11   1   5        1.46       -1.88      7.36 o
  12   1   5        0.00       -7.64      8.09 o
  13   1   5        3.73       -9.41      9.67 o
 -14   2   5        5.24        4.65      5.83 o
 -13   2   5        0.54       -5.08      6.86 o
 -12   2   5        1.43       -5.85      5.85 o
 -11   2   5        7.80        7.35      3.63 o
 -10   2   5       31.46       37.87      3.71 o
  -9   2   5      142.16      146.62      4.19 o
  -8   2   5      294.33      282.52      4.52 o
  -7   2   5       13.44       10.79      1.92 o
  -6   2   5        1.41       -1.86      1.86 o
  -5   2   5      352.79      341.64      3.90 o
  -4   2   5        0.61        3.06      1.07 o
  -3   2   5     1213.66     1424.62     12.03 o
  -2   2   5      779.88      821.80      7.92 o
  -1   2   5     2879.49     3069.47     24.30 o
   0   2   5       86.41      104.34      2.51 o
   1   2   5      391.74      341.40      5.52 o
   2   2   5      254.37      237.20      4.50 o
   3   2   5      206.85      181.92      3.33 o
   4   2   5      126.37      136.96      3.00 o
   5   2   5      153.24      166.54      3.56 o
   6   2   5      145.46      153.70      4.40 o
   7   2   5       42.30       48.94      5.08 o
   8   2   5      184.76      187.32      6.41 o
   9   2   5        3.74       -4.75      5.45 o
  10   2   5        3.60       -2.78      6.47 o
  11   2   5       11.10        5.28     13.59 o
  12   2   5        2.05       -8.17      8.17 o
  13   2   5        1.35        8.00      8.96 o
 -14   3   5        1.27        0.28      5.23 o
 -13   3   5        0.28       -3.35      5.11 o
 -12   3   5        0.03       -4.79      4.79 o
 -11   3   5       50.97       51.27      5.05 o
 -10   3   5       17.39       12.04      4.68 o
  -9   3   5        2.89        0.60      2.45 o
  -8   3   5        2.30        2.56      2.03 o
  -7   3   5      347.64      336.41      4.44 o
  -6   3   5      331.27      333.85      4.41 o
  -5   3   5      179.83      177.70      3.52 o
  -4   3   5      243.95      230.44      3.55 o
  -3   3   5        3.12        9.62      2.52 o
  -2   3   5     2417.76     2440.17     22.03 o
  -1   3   5      236.38      307.54      3.28 o
   0   3   5      515.35      521.22      5.59 o
   1   3   5      324.01      308.43      5.64 o
   2   3   5      254.91      241.39      5.20 o
   3   3   5      118.01      110.57      2.63 o
   4   3   5      103.28      110.95      2.57 o
   5   3   5        3.83        5.00      2.00 o
   6   3   5       35.37       39.18      3.21 o
   7   3   5       35.39       38.24      3.79 o
   8   3   5       22.48       31.60      4.88 o
   9   3   5        6.10        0.87      7.63 o
  10   3   5       22.96       26.50     11.39 o
  11   3   5        3.00       -7.64      8.62 o
  12   3   5        0.17       -4.68      8.28 o
  13   3   5        3.18       16.56      9.37 o
 -14   4   5        0.02       -8.21      8.21 o
 -13   4   5        5.57       -0.68      4.78 o
 -12   4   5       13.25       16.21      4.85 o
 -11   4   5        8.37        8.88      4.36 o
 -10   4   5        2.80       -2.27      3.32 o
  -9   4   5        8.06        8.29      3.11 o
  -8   4   5       45.35       46.75      2.77 o
  -7   4   5       24.60       28.17      2.11 o
  -6   4   5       21.39       16.72      1.74 o
  -5   4   5        2.98        2.32      1.54 o
  -4   4   5       10.21       10.45      1.24 o
  -3   4   5       95.01      100.91      4.15 o
  -2   4   5      438.64      474.71      5.05 o
  -1   4   5     2760.67     2865.34     23.58 o
   0   4   5      534.94      539.46      6.14 o
   1   4   5       38.48       45.11      2.48 o
   2   4   5      207.56      195.79      3.75 o
   3   4   5       91.66      107.12      2.77 o
   4   4   5      191.00      202.11      3.40 o
   5   4   5       80.08       84.14      3.06 o
   6   4   5       52.69       60.94      3.52 o
   7   4   5        0.02       -1.12      3.11 o
   8   4   5        3.71        0.44      3.76 o
   9   4   5       13.19        1.28      6.16 o
  10   4   5       11.57       21.27      7.20 o
  11   4   5        1.01       -2.76      7.25 o
  12   4   5        2.62       -8.08      8.08 o
  13   4   5        3.95       -7.31      8.63 o
 -13   5   5        0.94        1.58      4.48 o
 -12   5   5        0.08       -2.36      4.93 o
 -11   5   5       11.26        7.60      3.78 o
 -10   5   5       36.21       38.46      3.95 o
  -9   5   5        3.43       -2.65      2.82 o
  -8   5   5       54.98       51.92      3.28 o
  -7   5   5        0.25       -1.16      1.69 o
  -6   5   5        4.68        3.05      1.44 o
  -5   5   5        8.78        7.44      3.29 o
  -4   5   5      115.61      135.14      6.66 o
  -3   5   5       13.56       12.12      1.74 o
  -2   5   5        0.33        1.63      1.02 o
  -1   5   5      102.70      116.32      2.54 o
   0   5   5      555.56      598.80      6.69 o
   1   5   5      739.29      728.68     10.12 o
   2   5   5      311.69      306.60      4.21 o
   3   5   5       29.35       37.76      2.23 o
   4   5   5      560.79      602.39      6.10 o
   5   5   5       97.38       97.52      3.30 o
   6   5   5        4.34        5.13      2.89 o
   7   5   5       39.86       41.47      4.03 o
   8   5   5        2.37       -1.70      4.29 o
   9   5   5        2.01        4.31      6.20 o
  10   5   5        0.09        5.40      6.89 o
  11   5   5        0.02       -3.74      7.27 o
  12   5   5        6.04       16.12      8.56 o
  13   5   5        0.81        6.30      8.90 o
 -13   6   5        1.78        1.50      7.61 o
 -12   6   5       12.70       18.60      5.07 o
 -11   6   5        0.09        1.47      3.36 o
 -10   6   5       28.96       20.07      3.31 o
  -9   6   5      161.19      145.95      4.80 o
  -8   6   5       30.19       25.89      2.90 o
  -7   6   5        4.97       -1.29      2.37 o
  -6   6   5       15.73        1.24      4.34 o
  -5   6   5      168.57      152.09     15.02 o
  -4   6   5      353.61      326.86      9.84 o
  -3   6   5      458.64      358.13      5.14 o
  -2   6   5      184.42      176.15      2.96 o
  -1   6   5       61.87       74.46      1.88 o
   0   6   5       81.19       94.58      2.73 o
   1   6   5       96.75      106.32      3.78 o
   2   6   5      367.98      409.79      4.96 o
   3   6   5        3.00        4.74      1.64 o
   4   6   5       13.12       11.79      2.09 o
   5   6   5       67.76       86.33      3.40 o
   6   6   5      122.49      113.55      4.88 o
   7   6   5        3.03       -3.39      3.52 o
   8   6   5        4.67        9.49      4.45 o
   9   6   5        3.17       -5.14      5.14 o
  10   6   5        0.74       -6.50      6.71 o
  11   6   5        0.03       -1.06      7.18 o
  12   6   5        0.44       -6.51      7.93 o
 -13   7   5        1.90        5.96      9.36 o
 -12   7   5        2.19        7.11      6.69 o
 -11   7   5       10.57       11.56      5.46 o
 -10   7   5        4.79        1.39      4.72 o
  -9   7   5        0.02        4.46      3.94 o
  -8   7   5        3.98        2.18      3.69 o
  -7   7   5      291.78      268.21      5.97 o
  -6   7   5       34.82       38.46      5.23 o
  -5   7   5      209.80      194.12     13.17 o
  -4   7   5        8.37        4.66      3.96 o
  -3   7   5        0.02        0.79      1.55 o
  -2   7   5      396.50      389.48      4.05 o
  -1   7   5      192.47      180.53      2.93 o
   0   7   5        2.63        2.57      1.45 o
   1   7   5      163.44      155.80      3.19 o
   2   7   5      100.12      115.89      3.52 o
   3   7   5       42.29       48.51      2.00 o
   4   7   5        3.20        1.29      2.24 o
   5   7   5       69.12       66.06      3.49 o
   6   7   5       24.27       28.91      3.51 o
   7   7   5       14.30       19.89      4.73 o
   8   7   5       18.54       16.10      4.63 o
   9   7   5        4.60        0.53      5.25 o
  10   7   5       15.34       16.05      6.03 o
  11   7   5        3.14        3.81      7.97 o
  12   7   5       29.81       29.07     10.20 o
 -13   8   5        0.28       -9.04      9.04 o
 -12   8   5        2.27        9.22      6.47 o
 -11   8   5        0.07       -2.60      7.30 o
 -10   8   5        0.00        2.34      5.57 o
  -9   8   5       29.82       36.74      5.76 o
  -8   8   5       29.52       30.77      3.59 o
  -7   8   5      227.68      221.98      5.22 o
  -6   8   5       13.31       -0.28      4.90 o
  -5   8   5      192.24      230.08      9.53 o
  -4   8   5        3.89        1.22      4.04 o
  -3   8   5      835.66      773.12      9.74 o
  -2   8   5     1010.13      911.92      8.34 o
  -1   8   5        7.25        7.61      1.57 o
   0   8   5      149.14      144.19      2.80 o
   1   8   5        6.30        8.57      1.75 o
   2   8   5        2.79        1.51      1.86 o
   3   8   5        2.59       -0.09      2.16 o
   4   8   5      119.53      126.50      4.00 o
   5   8   5        0.44        1.73      3.04 o
   6   8   5       39.55       42.10      3.68 o
   7   8   5       38.16       43.44      4.38 o
   8   8   5       57.92       61.08      5.33 o
   9   8   5        0.41       -2.26      4.99 o
  10   8   5       34.99       41.86      6.61 o
  11   8   5       13.32       11.81      9.08 o
  12   8   5       17.30       29.11      8.63 o
 -13   9   5       13.51       27.55      9.90 o
 -12   9   5        0.85        4.51      6.53 o
 -11   9   5        1.64       -0.95      8.04 o
 -10   9   5        6.96       13.77      6.65 o
  -9   9   5        0.05       -3.38      3.38 o
  -8   9   5       31.36       35.12      3.69 o
  -7   9   5        4.95        2.59      2.51 o
  -6   9   5      252.20      215.07     12.79 o
  -5   9   5      583.93      585.81     18.05 o
  -4   9   5      477.55      419.41     10.48 o
  -3   9   5      110.21      102.48      3.26 o
  -2   9   5     1388.95     1316.71     12.17 o
  -1   9   5     1120.91     1079.13     12.71 o
   0   9   5      255.10      247.68      3.62 o
   1   9   5        7.20        3.43      1.93 o
   2   9   5      189.00      191.82      4.48 o
   3   9   5       17.30       10.08      3.04 o
   4   9   5       13.56        9.46      2.83 o
   5   9   5        2.97        1.99      3.07 o
   6   9   5        0.49       -4.71      4.97 o
   7   9   5        5.99        3.04      3.91 o
   8   9   5       32.25       32.66      5.13 o
   9   9   5       20.26       16.88      6.09 o
  10   9   5       31.82       30.81      6.27 o
  11   9   5        1.06        3.79      6.39 o
  12   9   5        0.17       -8.11      8.11 o
 -12  10   5        0.21        0.57      6.20 o
 -11  10   5        3.35       14.66      6.00 o
 -10  10   5        0.28       -1.51      5.50 o
  -9  10   5        0.00        1.16      3.47 o
  -8  10   5        7.99        8.77      3.57 o
  -7  10   5        6.08        3.08      2.67 o
  -6  10   5       24.63       19.86      5.51 o
  -5  10   5      152.83      126.56      7.07 o
  -4  10   5        6.91        5.13      2.22 o
  -3  10   5      348.20      341.31      5.19 o
  -2  10   5       47.44       48.14      2.17 o
  -1  10   5       62.54       57.44      3.18 o
   0  10   5     1907.15     1775.72     15.39 o
   1  10   5      226.01      253.59      4.73 o
   2  10   5      152.44      156.10      5.39 o
   3  10   5        0.92       -3.22      3.42 o
   4  10   5        0.02       -1.96      2.86 o
   5  10   5       44.64       48.86      3.75 o
   6  10   5        4.62        1.18      3.61 o
   7  10   5       16.43       28.78      4.38 o
   8  10   5        6.98       -3.78      4.61 o
   9  10   5       35.43       27.98      5.52 o
  10  10   5       10.92        5.25      5.98 o
  11  10   5        0.04       -7.37      7.37 o
  12  10   5        9.29        9.42     24.51 o
 -12  11   5        0.99       -3.15      6.05 o
 -11  11   5        0.33       -2.83     11.98 o
 -10  11   5        0.21       -4.18      4.18 o
  -9  11   5       18.31       14.19      4.14 o
  -8  11   5        2.83        4.20      3.53 o
  -7  11   5        8.20       13.66      3.07 o
  -6  11   5       23.14       22.80      2.84 o
  -5  11   5       66.67       66.37      5.73 o
  -4  11   5       34.36       29.47      2.21 o
  -3  11   5        9.89       12.21      2.54 o
  -2  11   5      100.59       98.15      3.20 o
  -1  11   5      172.16      157.88      3.74 o
   0  11   5      290.19      256.21      4.32 o
   1  11   5      191.49      182.89      4.10 o
   2  11   5       12.24       16.72      2.96 o
   3  11   5       55.76       50.13      4.03 o
   4  11   5        3.92        7.15      3.45 o
   5  11   5      144.17      152.39      5.19 o
   6  11   5       36.59       29.80      4.16 o
   7  11   5       21.98       18.94      4.33 o
   8  11   5        1.79        2.59      5.37 o
   9  11   5        0.12        0.26      5.18 o
  10  11   5        0.16        8.41      6.01 o
  11  11   5        1.51       -2.26      7.80 o
 -12  12   5        7.15       13.59      9.14 o
 -11  12   5       38.27       44.63      7.96 o
 -10  12   5        6.69       10.28      7.58 o
  -9  12   5       20.55       31.09      7.43 o
  -8  12   5        0.17       -2.09      3.70 o
  -7  12   5      197.76      209.54      9.52 o
  -6  12   5        0.00        0.74      3.18 o
  -5  12   5        0.18        0.53      3.29 o
  -4  12   5        8.97       12.53      2.74 o
  -3  12   5        5.94        5.67      3.65 o
  -2  12   5       27.31       23.59      3.84 o
  -1  12   5       39.46       33.02      2.72 o
   0  12   5        7.77        9.62      2.56 o
   1  12   5       22.27       18.04      2.80 o
   2  12   5        6.53        9.13      3.19 o
   3  12   5      514.19      467.74      9.83 o
   4  12   5        5.46        2.95      3.91 o
   5  12   5        1.48        8.20      4.95 o
   6  12   5        0.41        2.49      4.95 o
   7  12   5        0.58       -0.60      4.98 o
   8  12   5        0.00       -4.56      5.18 o
   9  12   5        0.09       -5.16      5.16 o
  10  12   5        1.30       -5.82      6.97 o
  11  12   5        0.00       -7.92      7.92 o
 -11  13   5        0.22        2.86      5.59 o
 -10  13   5        8.25       13.27      5.23 o
  -9  13   5        8.58        9.89      4.56 o
  -8  13   5        4.71        3.72      3.99 o
  -7  13   5      118.89      129.16      7.11 o
  -6  13   5        0.69        1.82      7.31 o
  -5  13   5       76.22       83.34      5.45 o
  -4  13   5       12.67       13.70      4.06 o
  -3  13   5       40.53       40.00      3.54 o
  -2  13   5       36.46       42.23      3.76 o
  -1  13   5       33.93       37.62      3.03 o
   0  13   5        0.76        3.76      2.75 o
   1  13   5       91.78       83.05      4.52 o
   2  13   5        0.74       -4.05      4.05 o
   3  13   5        5.05       -0.98      4.35 o
   4  13   5       26.96       33.50      5.06 o
   5  13   5       45.13       38.86      5.19 o
   6  13   5       14.60       15.53      5.64 o
   7  13   5       12.84        9.30      5.69 o
   8  13   5       24.72       24.21      6.74 o
   9  13   5        8.13        5.50      6.81 o
  10  13   5        1.65        1.85      6.97 o
 -11  14   5        0.62       -1.22      5.82 o
 -10  14   5        1.95       -4.29      4.29 o
  -9  14   5        0.05        2.43      8.58 o
  -8  14   5        5.80        8.33      5.68 o
  -7  14   5        5.46        0.92      5.30 o
  -6  14   5       16.85       20.36      5.64 o
  -5  14   5       51.09       56.17      5.01 o
  -4  14   5       12.59       15.90      3.43 o
  -3  14   5       10.05        5.79      3.58 o
  -2  14   5        5.58        6.09      2.87 o
  -1  14   5        0.65        3.91      2.82 o
   0  14   5        3.41        1.06      3.09 o
   1  14   5       24.02       18.77      3.73 o
   2  14   5       11.85       14.39      5.33 o
   3  14   5       17.03       22.17      4.88 o
   4  14   5        9.11        6.37      5.04 o
   5  14   5        3.04       -5.28      5.28 o
   6  14   5        7.01        9.61      5.80 o
   7  14   5        6.16        4.71      6.01 o
   8  14   5        1.46       -5.88      5.88 o
   9  14   5        5.90        8.89      7.62 o
  10  14   5       22.30       21.74      8.19 o
 -10  15   5        0.04       -2.81      5.49 o
  -9  15   5        0.42        6.77      6.90 o
  -8  15   5        8.76        5.05      6.48 o
  -7  15   5        1.89       -2.39      5.61 o
  -6  15   5       14.77        9.32      5.65 o
  -5  15   5       23.56       28.74      5.12 o
  -4  15   5       19.09       16.82      3.90 o
  -3  15   5       52.09       64.01      4.65 o
  -2  15   5       29.70       29.33      3.29 o
  -1  15   5       10.97       15.09      3.45 o
   0  15   5        5.34        5.53      3.62 o
   1  15   5       56.36       50.93      4.97 o
   2  15   5        8.67        7.58      5.06 o
   3  15   5        0.05       -3.50      4.87 o
   4  15   5       22.19       25.90      5.40 o
   5  15   5        9.90       18.26      6.94 o
   6  15   5        2.91       -0.63      5.73 o
   7  15   5        0.00       -5.08      7.13 o
   8  15   5       14.57       14.98      7.74 o
   9  15   5        0.18       -5.50      7.47 o
 -10  16   5        2.69        3.57      8.61 o
  -9  16   5        2.32       12.49     13.74 o
  -8  16   5        0.41       10.25      6.56 o
  -7  16   5        0.38        3.64      5.98 o
  -6  16   5        3.11       -1.25     13.79 o
  -5  16   5        0.83        8.01      7.17 o
  -4  16   5       12.12       11.72      4.13 o
  -3  16   5       37.68       54.34      4.75 o
  -2  16   5        0.44       -1.14      3.25 o
  -1  16   5        9.55        8.07      3.46 o
   0  16   5       12.59       18.58      4.05 o
   1  16   5       40.16       44.13      5.14 o
   2  16   5       17.88       19.60      5.64 o
   3  16   5       22.82       29.64      6.75 o
   4  16   5        2.64       -1.84      5.33 o
   5  16   5        0.82       -5.74      5.74 o
   6  16   5       30.78       27.34      7.97 o
   7  16   5       28.36       28.28      9.42 o
   8  16   5        0.37       -8.83      8.83 o
   9  16   5        0.46       -2.33      6.32 o
  -9  17   5        1.60       -3.71      7.29 o
  -8  17   5        0.01       -4.80      6.81 o
  -7  17   5        0.47        3.49      7.48 o
  -6  17   5        2.83        8.54      7.56 o
  -5  17   5        9.50        4.70      6.97 o
  -4  17   5        4.14        2.20      5.17 o
  -3  17   5       21.72       23.17      4.81 o
  -2  17   5       16.06       19.17      4.31 o
  -1  17   5        0.11       -1.42      3.39 o
   0  17   5        6.06        9.52      4.65 o
   1  17   5      173.53      186.93      8.20 o
   2  17   5        3.82       11.80      5.75 o
   3  17   5       64.74       79.53      7.14 o
   4  17   5      158.78      163.64     17.71 o
   5  17   5       11.68       10.44      7.08 o
   6  17   5        3.41       -5.93      5.93 o
   7  17   5        0.29        3.28      8.59 o
   8  17   5        0.01       -9.66     10.16 o
  -8  18   5       27.98       38.11     16.19 o
  -7  18   5        5.45       11.24      8.20 o
  -6  18   5        0.03       15.16      8.13 o
  -5  18   5       43.48       52.39      9.30 o
  -4  18   5        7.97       14.54      5.20 o
  -3  18   5       34.86       40.33      5.34 o
  -2  18   5      104.10      118.42      6.85 o
  -1  18   5      146.15      145.60      5.84 o
   0  18   5       30.82       31.54      5.34 o
   1  18   5       42.57       52.90      6.61 o
   2  18   5       19.48       27.12      6.93 o
   3  18   5        6.43       19.89      6.59 o
   4  18   5        7.01        7.05      8.77 o
   5  18   5        0.60        1.68      6.24 o
   6  18   5       21.00       32.50      9.91 o
   7  18   5        1.06       -8.73      8.73 o
  -7  19   5       10.83        7.22      8.67 o
  -6  19   5       47.72       57.30      9.82 o
  -5  19   5       71.27       86.66     10.76 o
  -4  19   5       60.80       60.96     10.59 o
  -3  19   5       25.07       27.86      5.44 o
  -2  19   5        9.43       11.23      4.95 o
  -1  19   5        3.04        4.00      4.70 o
   0  19   5       10.21       13.17      5.20 o
   1  19   5        3.47       -5.86      5.86 o
   2  19   5        4.27        4.84      9.20 o
   3  19   5        5.84       -6.57      6.57 o
   4  19   5        0.06       -7.08      7.08 o
   5  19   5        0.00       -3.74      6.03 o
   6  19   5        7.07        7.48     14.19 o
  -6  20   5        9.88        2.03      9.09 o
  -5  20   5       33.08       26.19      9.82 o
  -4  20   5       15.51       14.37      5.44 o
  -3  20   5       79.01       70.54      6.79 o
  -2  20   5       20.93       17.12      7.08 o
  -1  20   5        1.51        6.88      7.00 o
   0  20   5       29.16       33.23      5.73 o
   1  20   5        0.02       -6.44      6.44 o
   2  20   5        0.19       -6.57      6.57 o
   3  20   5        9.49       -4.88      6.99 o
   4  20   5        0.70        1.12      8.04 o
   5  20   5        0.02      -11.44     11.44 o
  -4  21   5        0.11       -2.81      4.64 o
  -3  21   5        2.52        7.81     10.96 o
  -2  21   5       36.07       38.86      7.90 o
  -1  21   5       81.00       83.93      9.01 o
   0  21   5       26.06       39.51      6.32 o
   1  21   5        3.43       12.13      7.85 o
   2  21   5        5.53        6.58      7.91 o
   3  21   5        0.00       -8.39      8.64 o
   4  21   5        6.20        2.09     11.33 o
  -2  22   5        4.58       -7.22      9.55 o
  -1  22   5        1.26       -2.07      7.21 o
   0  22   5        0.00       -7.63     14.25 o
   1  22   5       43.04       39.42      7.97 o
 -14   0   6       12.16        0.92     17.35 o
 -13   0   6        5.66       -6.97     12.25 o
 -12   0   6        2.68       -6.95      6.95 o
 -11   0   6       27.13       21.90      5.14 o
 -10   0   6      183.52      179.08      6.95 o
  -9   0   6      725.76      683.26     12.82 o
  -8   0   6     1370.01     1300.52     16.94 o
  -7   0   6      337.09      343.86      6.60 o
  -6   0   6        7.19        7.36      2.26 o
  -5   0   6     1355.36     1226.36     13.94 o
  -4   0   6       33.41       33.27      1.87 o
  -3   0   6      687.94      661.34     10.15 o
  -2   0   6      787.39      816.05     10.51 o
  -1   0   6     1130.59     1137.26     18.33 o
   0   0   6     3713.76     3914.45     63.90 o
   1   0   6      301.77      308.13      7.87 o
   2   0   6      605.45      597.66     11.97 o
   3   0   6      118.27      128.62      6.70 o
   4   0   6      263.01      333.24      6.78 o
   5   0   6      111.14      137.94      5.08 o
   6   0   6      456.37      454.14     17.14 o
   7   0   6        3.23        5.88      5.24 o
   8   0   6      224.34      234.32     16.71 o
   9   0   6        8.41        2.67      8.98 o
  10   0   6        2.96       19.58     10.06 o
  11   0   6        1.03       -5.29     10.16 o
  12   0   6        1.97       14.45     15.22 o
  13   0   6        0.16        4.39     14.83 o
 -14   1   6        0.01        5.37      7.96 o
 -13   1   6        0.25       -4.63      4.63 o
 -12   1   6        6.62        7.71      5.04 o
 -11   1   6       25.70       20.68      4.15 o
 -10   1   6       11.56        5.09      3.17 o
  -9   1   6      183.61      190.11      4.58 o
  -8   1   6      151.46      153.59      3.66 o
  -7   1   6      241.18      244.76      4.00 o
  -6   1   6      592.01      572.36      5.78 o
  -5   1   6       97.90       88.67      2.19 o
  -4   1   6        5.40        3.50      1.20 o
  -3   1   6      647.19      764.62      7.06 o
  -2   1   6      137.41      144.20      2.58 o
  -1   1   6      818.78      914.32      8.64 o
   0   1   6      145.84      157.03      3.41 o
   1   1   6      656.06      698.40      8.33 o
   2   1   6      174.10      178.43      3.46 o
   3   1   6        0.02        0.09      1.71 o
   4   1   6        0.02        1.19      2.04 o
   5   1   6       22.68       28.90      2.80 o
   6   1   6     1483.22     1538.85     16.08 o
   7   1   6        0.28       -3.46      3.46 o
   8   1   6       65.85       67.85      5.20 o
   9   1   6       15.02        8.59      7.56 o
  10   1   6        8.41        5.97      6.74 o
  11   1   6        0.25        7.07      8.57 o
  12   1   6        1.92        4.33     10.39 o
  13   1   6        2.36        2.81     10.89 o
 -14   2   6        1.12       -5.79      5.79 o
 -13   2   6        0.13       -5.04      5.04 o
 -12   2   6        0.37       -4.78      4.78 o
 -11   2   6        1.08       -3.98      3.98 o
 -10   2   6       28.78       30.91      3.22 o
  -9   2   6       11.09       12.47      2.74 o
  -8   2   6       14.36       14.11      2.33 o
  -7   2   6       68.89       79.55      3.34 o
  -6   2   6      192.27      175.47      3.05 o
  -5   2   6      129.86      136.85      2.35 o
  -4   2   6       54.52       62.70      2.06 o
  -3   2   6      782.66      775.17      7.10 o
  -2   2   6      523.79      565.03      6.02 o
  -1   2   6     1754.98     1965.68     17.10 o
   0   2   6      277.38      276.84      3.80 o
   1   2   6      254.54      280.60      4.78 o
   2   2   6       55.51       62.47      2.54 o
   3   2   6       31.75       38.78      2.79 o
   4   2   6       34.46       44.10      2.24 o
   5   2   6      278.17      281.56      4.73 o
   6   2   6       10.57       18.14      3.78 o
   7   2   6        1.16       -0.18      3.80 o
   8   2   6      434.07      416.19      9.79 o
   9   2   6        1.47       -6.92      6.92 o
  10   2   6        5.68        2.03      9.55 o
  11   2   6        0.36       -7.90      7.90 o
  12   2   6        3.39       -6.96      8.57 o
  13   2   6        4.35       20.00     11.29 o
 -14   3   6        0.15       -2.44      5.08 o
 -13   3   6        6.39        8.84      5.06 o
 -12   3   6       15.71       12.41      4.91 o
 -11   3   6        7.45        5.77      4.40 o
 -10   3   6       21.94       25.20      4.01 o
  -9   3   6       24.91       24.89      3.55 o
  -8   3   6      130.91      133.39      3.89 o
  -7   3   6      434.54      428.32      5.56 o
  -6   3   6      194.31      186.17      3.38 o
  -5   3   6       85.92       84.70      2.21 o
  -4   3   6        0.06       -1.05      1.25 o
  -3   3   6      204.42      268.49      3.46 o
  -2   3   6      471.61      516.93      4.80 o
  -1   3   6     1354.19     1652.63     12.99 o
   0   3   6        0.00       -0.18      1.51 o
   1   3   6       33.09       48.39      2.40 o
   2   3   6      629.42      634.56      8.01 o
   3   3   6        3.73        8.50      2.04 o
   4   3   6        0.00       -0.36      1.96 o
   5   3   6       21.22       18.68      2.41 o
   6   3   6        2.10       -2.37      3.32 o
   7   3   6       29.30       27.97      4.12 o
   8   3   6       10.65        1.65      6.56 o
   9   3   6       21.56       23.24      8.06 o
  10   3   6       16.81       18.26      7.22 o
  11   3   6        0.28       -4.35      8.02 o
  12   3   6        0.03        3.33      8.94 o
  13   3   6        1.59       10.31     17.61 o
 -13   4   6        0.99       -2.33      4.61 o
 -12   4   6        1.63       -5.80      5.80 o
 -11   4   6        0.71        1.91      3.76 o
 -10   4   6        0.40       -2.40      3.29 o
  -9   4   6        0.17       -2.88      2.88 o
  -8   4   6        3.78        3.55      2.37 o
  -7   4   6       43.84       45.73      2.42 o
  -6   4   6       53.51       55.00      2.07 o
  -5   4   6       80.12       77.37      2.21 o
  -4   4   6       39.46       33.33      1.87 o
  -3   4   6        8.14       11.25      2.07 o
  -2   4   6      116.69      130.29      2.46 o
  -1   4   6     1460.75     1687.57     12.84 o
   0   4   6      783.97      853.21      8.04 o
   1   4   6      147.92      187.19      3.33 o
   2   4   6      371.08      387.73      5.72 o
   3   4   6        0.36        1.49      1.90 o
   4   4   6        1.44        2.66      1.98 o
   5   4   6        9.06        5.68      2.52 o
   6   4   6       52.47       49.51      4.41 o
   7   4   6       32.66       36.85      5.12 o
   8   4   6       20.08       16.46      5.33 o
   9   4   6       12.66        9.61      6.54 o
  10   4   6        0.32       -1.44      6.98 o
  11   4   6        0.79       -8.61      8.61 o
  12   4   6        0.68        0.19      9.53 o
  13   4   6        3.06        7.34      9.26 o
 -13   5   6        0.03       -1.37      4.73 o
 -12   5   6        2.37       -0.93      4.83 o
 -11   5   6        1.26        0.02      3.43 o
 -10   5   6        2.38       -0.68      3.12 o
  -9   5   6        0.61       -2.63      2.63 o
  -8   5   6        1.17       -0.58      3.13 o
  -7   5   6        6.11        2.97      1.89 o
  -6   5   6        8.72       10.29      2.16 o
  -5   5   6       10.19        5.72      3.56 o
  -4   5   6       65.63       52.89      2.86 o
  -3   5   6        4.19        3.70      2.00 o
  -2   5   6      114.58       92.52      1.81 o
  -1   5   6      218.67      199.15      2.78 o
   0   5   6       43.13       27.14      1.68 o
   1   5   6      647.14      691.50      7.34 o
   2   5   6       84.17       98.67      2.60 o
   3   5   6        7.93        4.96      2.08 o
   4   5   6      145.37      160.82      3.63 o
   5   5   6       58.88       64.39      3.47 o
   6   5   6       70.12       63.67      4.01 o
   7   5   6       37.44       32.61      5.27 o
   8   5   6        3.21        0.12      5.09 o
   9   5   6        2.18        9.17      6.60 o
  10   5   6        2.78        0.14      7.08 o
  11   5   6        0.43       -4.05      7.37 o
  12   5   6        1.35      -10.90     10.90 o
 -13   6   6        4.20      -11.42     15.48 o
 -12   6   6       11.40       13.40      4.12 o
 -11   6   6        6.07        7.56      5.37 o
 -10   6   6        9.87       12.57      4.98 o
  -9   6   6        0.03       -2.85      2.85 o
  -8   6   6       41.93       34.17      7.64 o
  -7   6   6        0.21       -3.65      4.73 o
  -6   6   6        0.24       -4.26      4.26 o
  -5   6   6      101.74      118.44      5.89 o
  -4   6   6       53.27       67.33      4.92 o
  -3   6   6      267.91      236.32      4.15 o
  -2   6   6       84.29       73.16      1.70 o
  -1   6   6      207.23      174.26      2.77 o
   0   6   6       60.64       54.95      2.13 o
   1   6   6       49.62       65.74      2.48 o
   2   6   6      538.88      536.65      5.97 o
   3   6   6      228.82      239.53      3.71 o
   4   6   6      655.29      669.04      9.93 o
   5   6   6       10.60       15.50      3.08 o
   6   6   6        0.27       -0.35      3.38 o
   7   6   6        4.45        2.46      4.15 o
   8   6   6        2.94        4.10      5.31 o
   9   6   6        0.71        1.43      6.50 o
  10   6   6        7.33        5.37      7.35 o
  11   6   6        0.18       -8.08      8.08 o
  12   6   6        2.71       -6.74     13.34 o
 -13   7   6        2.55        3.20      9.25 o
 -12   7   6        5.90       -1.09      6.21 o
 -11   7   6        1.55        3.10      5.47 o
 -10   7   6        9.10        4.97      4.74 o
  -9   7   6        0.86       -1.87      4.73 o
  -8   7   6        8.63       10.72      5.17 o
  -7   7   6      140.38      109.78      4.95 o
  -6   7   6      136.60      124.89      6.71 o
  -5   7   6      208.18      191.13      7.34 o
  -4   7   6       16.52       15.37      4.31 o
  -3   7   6        5.99        7.12      1.75 o
  -2   7   6       81.91       77.61      2.22 o
  -1   7   6      187.38      158.81      2.85 o
   0   7   6       34.13       31.24      2.34 o
   1   7   6        8.60       10.48      1.92 o
   2   7   6        4.31        6.09      1.75 o
   3   7   6       56.02       62.20      2.57 o
   4   7   6       49.85       56.72      3.00 o
   5   7   6        0.44        1.72      3.03 o
   6   7   6        0.46        2.66      3.64 o
   7   7   6        1.72       -4.00      4.00 o
   8   7   6       44.48       33.64      7.41 o
   9   7   6        3.01       -2.25      5.80 o
  10   7   6        8.48        7.95      7.23 o
  11   7   6        6.93        7.34      8.27 o
  12   7   6       10.95       -1.77      8.43 o
 -13   8   6        1.96       -4.19      9.06 o
 -12   8   6        3.16        1.08      6.10 o
 -11   8   6        5.66        6.77      5.67 o
 -10   8   6        0.07       -2.52      4.51 o
  -9   8   6        7.09        7.49      4.07 o
  -8   8   6       10.11        4.90      2.69 o
  -7   8   6        0.48       -6.33      6.33 o
  -6   8   6       44.00       31.17      6.50 o
  -5   8   6        0.33       -0.53      4.47 o
  -4   8   6      339.58      290.85      8.84 o
  -3   8   6     1991.84     1782.53     20.59 o
  -2   8   6       46.25       58.71      1.74 o
  -1   8   6       19.36       20.10      1.80 o
   0   8   6      510.05      485.49      6.57 o
   1   8   6        2.24       -1.36      1.97 o
   2   8   6       20.22       18.13      2.22 o
   3   8   6       31.37       30.04      2.56 o
   4   8   6       45.06       52.00      3.69 o
   5   8   6        0.07       -1.97      3.22 o
   6   8   6        1.89        1.87      3.72 o
   7   8   6       18.73       17.78      4.61 o
   8   8   6        8.47        2.41      4.78 o
   9   8   6        0.42       -5.83      5.83 o
  10   8   6       41.35       49.32      8.05 o
  11   8   6       25.44       25.41      8.47 o
  12   8   6       25.79       21.94      8.94 o
 -12   9   6        2.48       -0.44      6.06 o
 -11   9   6        1.48       -4.84      5.43 o
 -10   9   6       31.53       37.32      5.41 o
  -9   9   6        7.68        4.35      4.14 o
  -8   9   6        0.60       -0.17      2.95 o
  -7   9   6       22.95       24.60      7.14 o
  -6   9   6      129.83      123.91      7.33 o
  -5   9   6      585.37      511.42     14.50 o
  -4   9   6      391.75      305.65      9.08 o
  -3   9   6      245.37      252.84      4.89 o
  -2   9   6      287.89      237.38      3.63 o
  -1   9   6      221.69      220.14      3.96 o
   0   9   6      141.33      124.91      6.12 o
   1   9   6        0.26       -2.14      2.14 o
   2   9   6        2.70        2.07      2.44 o
   3   9   6        0.84       -2.01      3.49 o
   4   9   6       17.41       10.82      3.30 o
   5   9   6        2.93        0.54      3.60 o
   6   9   6       21.40       22.53      4.43 o
   7   9   6        1.55       -3.41      4.22 o
   8   9   6        4.79        3.70      4.86 o
   9   9   6        0.00        1.29      5.32 o
  10   9   6        2.93       -0.71      7.84 o
  11   9   6       14.33       12.33      8.08 o
  12   9   6        4.49        5.76     12.35 o
 -12  10   6       38.47       32.30      6.59 o
 -11  10   6        0.63        2.16      5.38 o
 -10  10   6        1.68        3.80      6.64 o
  -9  10   6        7.60        4.16      4.23 o
  -8  10   6       30.77       34.98      3.44 o
  -7  10   6       61.08       56.81      8.06 o
  -6  10   6        7.36        0.30      6.18 o
  -5  10   6       15.28       36.33      8.10 o
  -4  10   6       43.12       51.23      3.81 o
  -3  10   6        2.10        3.84      1.99 o
  -2  10   6        0.00       -1.44      1.84 o
  -1  10   6       67.55       64.29      2.59 o
   0  10   6      513.89      500.03      6.59 o
   1  10   6      175.14      174.24      4.48 o
   2  10   6      731.48      726.40      9.96 o
   3  10   6       40.09       37.27      3.87 o
   4  10   6       87.17       99.51      4.82 o
   5  10   6       90.48       82.15      5.29 o
   6  10   6        2.17       -4.56      4.56 o
   7  10   6        3.18       -1.92      4.53 o
   8  10   6       12.41        6.43      4.98 o
   9  10   6       23.52       30.91      5.87 o
  10  10   6        4.19        6.77      7.67 o
  11  10   6        0.02       -6.56      7.77 o
 -12  11   6       28.79       22.55      6.28 o
 -11  11   6        4.21        2.84      5.49 o
 -10  11   6       20.80       22.52      5.18 o
  -9  11   6       15.40       14.31      3.41 o
  -8  11   6        2.04        0.23      3.07 o
  -7  11   6        2.07       -1.45      5.57 o
  -6  11   6        2.85       -0.78      3.78 o
  -5  11   6       14.14        9.46      3.60 o
  -4  11   6       82.81       90.85      3.38 o
  -3  11   6       77.20       73.01      4.50 o
  -2  11   6      136.16      127.77      3.24 o
  -1  11   6        8.60        6.24      2.07 o
   0  11   6        2.33        4.01      2.49 o
   1  11   6      147.51      135.85      4.33 o
   2  11   6       92.44       92.66      5.29 o
   3  11   6      754.09      704.91     11.90 o
   4  11   6      654.73      642.84     12.50 o
   5  11   6        7.00        6.35      4.69 o
   6  11   6       24.67       20.53      5.21 o
   7  11   6       11.26        5.82      4.89 o
   8  11   6        2.21        5.20      5.04 o
   9  11   6        0.18       -0.91      5.37 o
  10  11   6        0.89        2.78      5.88 o
  11  11   6        0.09       -0.01      8.42 o
 -12  12   6       13.91       23.22     10.58 o
 -11  12   6       27.17       28.83      6.40 o
 -10  12   6        4.97        7.32      4.96 o
  -9  12   6       19.23       25.05      3.54 o
  -8  12   6       77.87       77.71      6.69 o
  -7  12   6        2.44       -0.29      3.68 o
  -6  12   6        5.51        7.01      5.86 o
  -5  12   6       19.49       23.52      3.46 o
  -4  12   6       27.65       31.50      4.32 o
  -3  12   6       26.30       27.76      2.98 o
  -2  12   6        0.17        1.08      2.10 o
  -1  12   6        5.94       -0.10      2.31 o
   0  12   6       30.90       21.12      2.85 o
   1  12   6       81.13       70.67      3.63 o
   2  12   6       99.43       87.32      5.00 o
   3  12   6       66.50       70.11      5.35 o
   4  12   6       13.49       18.46      4.88 o
   5  12   6       40.99       49.40      5.52 o
   6  12   6      103.01       88.80      7.12 o
   7  12   6        0.30       -1.07      6.34 o
   8  12   6        2.99       -5.05      5.05 o
   9  12   6        0.64       -2.57      5.63 o
  10  12   6        0.28       -6.85      6.85 o
  11  12   6        0.50      -11.49     11.49 o
 -11  13   6        2.91        2.41      5.17 o
 -10  13   6       20.42       19.11      5.29 o
  -9  13   6       36.64       30.06      6.72 o
  -8  13   6       26.97       26.41      5.58 o
  -7  13   6        0.75       -4.88      4.88 o
  -6  13   6       55.70       58.75      4.24 o
  -5  13   6      107.02      120.86      5.61 o
  -4  13   6        0.17        2.81      2.80 o
  -3  13   6       25.70       23.53      3.39 o
  -2  13   6       42.66       51.66      3.95 o
  -1  13   6      164.11      151.28      4.20 o
   0  13   6      107.92       94.87      4.77 o
   1  13   6       36.59       37.30      3.71 o
   2  13   6        0.55       -0.61      4.50 o
   3  13   6        0.02       -5.08      5.08 o
   4  13   6       26.13       19.12      5.15 o
   5  13   6       25.98       23.20      5.90 o
   6  13   6        5.67       13.11      5.89 o
   7  13   6       46.12       42.70      6.20 o
   8  13   6       10.17       -3.46      5.92 o
   9  13   6        9.32       10.28      6.12 o
  10  13   6        3.23       -4.61      7.15 o
 -11  14   6        1.77        2.25     16.58 o
 -10  14   6       11.89        3.40      4.87 o
  -9  14   6        0.27        2.72      5.89 o
  -8  14   6       32.21       31.63      5.61 o
  -7  14   6       10.64        9.65      5.93 o
  -6  14   6       25.26       26.57      4.33 o
  -5  14   6        0.63       -3.96      3.96 o
  -4  14   6        4.30        3.87      3.97 o
  -3  14   6       23.94       22.89      3.62 o
  -2  14   6       73.25       96.30      3.93 o
  -1  14   6        1.60       -1.70      2.78 o
   0  14   6        2.02        5.84      3.20 o
   1  14   6       21.32       18.29      3.80 o
   2  14   6        1.38        0.46      5.23 o
   3  14   6        3.07       -2.50      5.44 o
   4  14   6        0.00       -3.90      5.83 o
   5  14   6       23.68       10.44      6.04 o
   6  14   6        4.15       -2.51      5.95 o
   7  14   6        6.16       -2.16      7.10 o
   8  14   6       11.19        5.63      5.93 o
   9  14   6       11.64        9.87     11.23 o
  10  14   6        2.18       -6.71      8.04 o
 -10  15   6        3.75        7.76      4.97 o
  -9  15   6        5.09        1.92     14.51 o
  -8  15   6       10.40       12.98      5.59 o
  -7  15   6        4.57        7.53      6.74 o
  -6  15   6       10.02        2.84      5.54 o
  -5  15   6        0.68        5.76      4.59 o
  -4  15   6       93.17      114.24      5.35 o
  -3  15   6       72.97       76.28      5.75 o
  -2  15   6       24.76       25.95      3.91 o
  -1  15   6        9.01       12.86      3.56 o
   0  15   6      209.99      225.87      5.94 o
   1  15   6        0.19        5.20      4.55 o
   2  15   6        0.11       -0.23      5.01 o
   3  15   6        0.56        0.77      5.95 o
   4  15   6        8.06        2.05      6.48 o
   5  15   6        0.05        1.11      6.11 o
   6  15   6        0.16       -5.84      5.84 o
   7  15   6        3.93        0.34      6.41 o
   8  15   6        3.48        2.77      5.79 o
   9  15   6        5.29       13.46      8.20 o
  -9  16   6        1.17       -7.91      9.87 o
  -8  16   6        0.25        3.99      6.19 o
  -7  16   6        0.22       -4.80      5.81 o
  -6  16   6        6.72        5.51      5.86 o
  -5  16   6        7.95        8.21      5.57 o
  -4  16   6        5.10        0.21      5.10 o
  -3  16   6        4.33        9.39      4.19 o
  -2  16   6       77.84       86.25      7.07 o
  -1  16   6        7.62        4.46      3.72 o
   0  16   6       17.65       15.87      4.18 o
   1  16   6       22.54       10.24      4.79 o
   2  16   6       54.47       62.38      6.47 o
   3  16   6       11.24       12.71      6.60 o
   4  16   6        3.26        6.44      7.39 o
   5  16   6       36.70       49.28     15.96 o
   6  16   6        3.13       12.99      6.83 o
   7  16   6        2.53        3.19      6.47 o
   8  16   6        2.34        9.39      8.15 o
   9  16   6        0.66        4.77     17.16 o
  -9  17   6       11.39        5.40      6.65 o
  -8  17   6        0.01       -0.36      7.38 o
  -7  17   6        5.57        3.59      7.16 o
  -6  17   6       13.48       16.21      7.53 o
  -5  17   6       18.76       15.52      7.67 o
  -4  17   6        0.22        3.23      5.38 o
  -3  17   6        1.32       -5.01      5.01 o
  -2  17   6       23.36       25.97      4.70 o
  -1  17   6       64.61       61.98      4.73 o
   0  17   6      174.90      183.12      7.01 o
   1  17   6       26.00       32.57      5.46 o
   2  17   6       16.06       17.30      6.08 o
   3  17   6       99.26      113.32      7.88 o
   4  17   6        3.65       10.69      7.16 o
   5  17   6       10.96        3.61      8.35 o
   6  17   6        9.19        5.13     10.39 o
   7  17   6        5.25       -8.53      9.06 o
   8  17   6        1.01        2.97      8.13 o
  -8  18   6       41.72       37.81     19.16 o
  -7  18   6        3.73       17.34      7.83 o
  -6  18   6       31.39       33.39      8.65 o
  -5  18   6       13.91       37.06      8.78 o
  -4  18   6        4.09        3.40      4.27 o
  -3  18   6       19.35       17.95      4.63 o
  -2  18   6       70.40       82.86     11.03 o
  -1  18   6       17.49       13.18      4.31 o
   0  18   6        0.02       -0.10      4.77 o
   1  18   6       42.54       40.82      6.46 o
   2  18   6        8.20        6.67      7.34 o
   3  18   6       15.37       15.64      6.51 o
   4  18   6       53.56       60.22      8.94 o
   5  18   6       26.06       29.77      9.09 o
   6  18   6        3.71        6.23      8.18 o
   7  18   6        5.16        3.25      9.35 o
  -7  19   6        6.50        6.25      8.26 o
  -6  19   6       56.84       53.28      9.47 o
  -5  19   6        5.93       11.59      8.61 o
  -4  19   6       18.51       16.74      4.81 o
  -3  19   6      120.65      135.37      6.42 o
  -2  19   6        2.62       -3.96      5.49 o
  -1  19   6        0.11       -0.52      5.86 o
   0  19   6       14.06       10.96      5.16 o
   1  19   6        0.40       -2.70      6.23 o
   2  19   6       12.30       11.81      7.02 o
   3  19   6        0.36       -1.95      9.18 o
   4  19   6        2.24        2.74      7.92 o
   5  19   6        0.76        6.39      7.58 o
   6  19   6        6.63       16.64     16.64 o
  -6  20   6        3.61        5.05      8.83 o
  -5  20   6        4.31       11.37     13.35 o
  -4  20   6        0.00       -1.09      7.57 o
  -3  20   6        1.90        4.83      6.02 o
  -2  20   6        0.48        2.21      6.03 o
  -1  20   6        4.97        6.88      7.52 o
   0  20   6        1.73        2.76      5.20 o
   1  20   6       15.05       -3.72      6.72 o
   2  20   6        1.20       -0.62      6.94 o
   3  20   6       14.49       14.35      7.24 o
   4  20   6        0.08       -3.04      7.74 o
   5  20   6        0.09        7.84     12.07 o
  -4  21   6        7.09       22.08      8.60 o
  -3  21   6       27.71       30.24      6.56 o
  -2  21   6       46.85       45.09      8.02 o
  -1  21   6       42.73       41.08      8.22 o
   0  21   6        3.97        6.89      6.82 o
   1  21   6        4.79        5.89     12.31 o
   2  21   6        3.29        2.29      7.10 o
   3  21   6        1.11        5.27      8.24 o
  -1  22   6        1.03       21.03     17.41 o
   0  22   6       21.31       39.93     11.53 o
 -14   1   7        0.02       -5.37      5.37 o
 -13   1   7        2.49       -0.31      5.16 o
 -12   1   7       14.39       14.01      4.50 o
 -11   1   7        0.94       -4.02      4.02 o
 -10   1   7        7.26        6.10      3.11 o
  -9   1   7        1.61        3.00      2.65 o
  -8   1   7      378.26      352.65      5.22 o
  -7   1   7      930.02      890.81      8.62 o
  -6   1   7      235.17      208.40      3.39 o
  -5   1   7      184.35      187.59      2.93 o
  -4   1   7       78.45       77.13      2.00 o
  -3   1   7      113.85      100.10      2.28 o
  -2   1   7        6.94       12.70      1.37 o
  -1   1   7       57.04       78.02      2.08 o
   0   1   7        3.86        7.48      1.69 o
   1   1   7     1033.70     1077.35     11.97 o
   2   1   7      481.39      518.01      6.16 o
   3   1   7        2.21        2.35      1.93 o
   4   1   7        6.97        5.50      2.28 o
   5   1   7      139.88      146.51      4.16 o
   6   1   7       86.68       96.12      3.72 o
   7   1   7        7.65       12.84      3.77 o
   8   1   7      294.63      295.61      9.63 o
   9   1   7        0.01        7.37      6.63 o
  10   1   7        3.97       13.14      8.03 o
  11   1   7        5.20       -4.08     10.26 o
  12   1   7        1.33        5.95     11.03 o
 -14   2   7        0.38       -0.48     11.23 o
 -13   2   7        9.20        8.93      5.09 o
 -12   2   7       14.07       11.06      4.51 o
 -11   2   7        0.63       -1.82      3.99 o
 -10   2   7        3.54       -1.44      3.36 o
  -9   2   7       97.86       91.05      3.29 o
  -8   2   7       15.83       16.87      2.34 o
  -7   2   7       60.83       64.56      2.42 o
  -6   2   7      627.84      567.80      5.79 o
  -5   2   7        0.01        1.03      1.34 o
  -4   2   7        5.06        3.87      1.36 o
  -3   2   7      320.26      309.97      3.92 o
  -2   2   7       10.20        7.34      1.35 o
  -1   2   7      840.80      962.99      8.23 o
   0   2   7      629.21      636.64      6.89 o
   1   2   7      543.19      542.11      7.07 o
   2   2   7        6.85        7.34      2.15 o
   3   2   7       47.41       42.62      2.66 o
   4   2   7       72.28       70.39      3.59 o
   5   2   7        1.74       -2.65      2.65 o
   6   2   7       35.41       39.74      3.40 o
   7   2   7       34.55       40.06      4.85 o
   8   2   7      227.81      233.35     14.34 o
   9   2   7        1.19       -5.60      6.39 o
  10   2   7       52.78       57.46      9.47 o
  11   2   7        0.00       -5.66     12.44 o
  12   2   7        0.11      -10.30     18.77 o
 -13   3   7        2.67       -1.70      4.77 o
 -12   3   7        1.21        2.54      4.64 o
 -11   3   7        4.85        6.01      4.24 o
 -10   3   7        1.50        0.54      3.26 o
  -9   3   7       60.39       56.66      3.56 o
  -8   3   7       87.86       83.47      3.31 o
  -7   3   7      134.42      129.92      3.40 o
  -6   3   7       21.06       24.32      1.99 o
  -5   3   7      313.12      270.03      3.68 o
  -4   3   7      438.12      420.71      4.16 o
  -3   3   7      118.70      105.75      3.59 o
  -2   3   7      114.95      115.11      2.15 o
  -1   3   7        1.04        1.42      1.32 o
   0   3   7      582.81      590.08      6.09 o
   1   3   7      194.88      220.82      4.65 o
   2   3   7       60.35       56.94      2.58 o
   3   3   7        1.18        4.34      2.34 o
   4   3   7        1.36        1.77      2.51 o
   5   3   7        7.95        5.61      2.78 o
   6   3   7       77.26       86.79      4.07 o
   7   3   7       25.05       21.80      5.12 o
   8   3   7        1.80       -5.77      5.77 o
   9   3   7       10.99       11.24      6.83 o
  10   3   7       52.69       54.27      8.07 o
  11   3   7        0.65       -8.23      8.23 o
  12   3   7        5.63        9.96     10.98 o
 -13   4   7        0.01        1.44      4.34 o
 -12   4   7        0.90       -1.41      4.31 o
 -11   4   7       15.89       10.18      3.78 o
 -10   4   7       26.29       18.11      3.44 o
  -9   4   7       43.77       40.98      3.69 o
  -8   4   7        0.03       -0.26      2.37 o
  -7   4   7       26.10       23.67      2.19 o
  -6   4   7      127.45      105.88      2.93 o
  -5   4   7      203.00      200.96      3.69 o
  -4   4   7        0.08        0.88      1.90 o
  -3   4   7        3.28        0.03      1.04 o
  -2   4   7        6.86       10.17      1.16 o
  -1   4   7       19.76       21.49      1.42 o
   0   4   7      837.83      829.19     10.17 o
   1   4   7     1207.66     1282.99     13.01 o
   2   4   7      142.75      150.70      3.45 o
   3   4   7       32.39       39.09      2.59 o
   4   4   7       50.27       52.35      3.00 o
   5   4   7        6.08       -0.06      3.08 o
   6   4   7        0.13       -0.27      4.10 o
   7   4   7       26.51       20.74      5.18 o
   8   4   7       41.31       40.05      5.90 o
   9   4   7        4.70        1.06      6.70 o
  10   4   7        0.32       -6.99      6.99 o
  11   4   7        6.35        0.77      8.48 o
  12   4   7        6.80        7.34     11.46 o
 -13   5   7        0.81        0.25      4.32 o
 -12   5   7        0.01        5.52      3.80 o
 -11   5   7        4.05        3.40      3.25 o
 -10   5   7       15.08       11.15      3.09 o
  -9   5   7       29.74       22.89      2.86 o
  -8   5   7       84.19       69.14      2.92 o
  -7   5   7       90.00       84.06      3.89 o
  -6   5   7       82.53       69.21      3.15 o
  -5   5   7       19.49       27.42      3.66 o
  -4   5   7      173.63      153.11      3.32 o
  -3   5   7       29.07       25.96      1.90 o
  -2   5   7       94.05      105.38      2.16 o
  -1   5   7        3.94       10.30      1.37 o
   0   5   7       26.28       32.17      1.81 o
   1   5   7      222.25      211.92      3.75 o
   2   5   7       27.85       37.55      2.38 o
   3   5   7      267.93      265.47      4.83 o
   4   5   7       19.22       12.70      2.56 o
   5   5   7       28.86       28.62      3.53 o
   6   5   7      204.46      200.09      7.33 o
   7   5   7        8.28       10.30      5.02 o
   8   5   7        1.27        2.22      7.45 o
   9   5   7        6.29        6.04      6.76 o
  10   5   7        0.45       -8.19      8.19 o
  11   5   7        0.07       -8.48      8.48 o
  12   5   7        0.02       -3.91     10.23 o
 -13   6   7        0.04       -8.69      9.03 o
 -12   6   7        7.15       12.77      6.05 o
 -11   6   7        3.80        8.13      5.42 o
 -10   6   7       21.72       10.27      4.79 o
  -9   6   7        7.40        8.59      4.16 o
  -8   6   7       32.49       32.74      4.13 o
  -7   6   7      156.92      128.49      6.29 o
  -6   6   7      121.94      134.61      7.65 o
  -5   6   7        0.98       -0.73      4.22 o
  -4   6   7       26.55       19.59      3.63 o
  -3   6   7       73.36       68.44      2.91 o
  -2   6   7      245.68      214.52      3.73 o
  -1   6   7      613.41      517.84      5.37 o
   0   6   7      376.19      365.05      4.41 o
   1   6   7        5.69        7.63      1.95 o
   2   6   7       73.79       66.28      2.84 o
   3   6   7        4.54        3.37      2.35 o
   4   6   7       43.75       54.59      3.03 o
   5   6   7       13.24       18.32      3.41 o
   6   6   7        0.15       -4.27      4.27 o
   7   6   7        2.75        3.45      5.04 o
   8   6   7       16.33       13.46      5.67 o
   9   6   7        1.61        0.45      6.78 o
  10   6   7        1.03       12.67      7.49 o
  11   6   7        0.55       -8.29      8.29 o
  12   6   7        1.93       11.32      9.28 o
 -13   7   7        6.52        5.67      9.55 o
 -12   7   7        0.34        1.20      6.23 o
 -11   7   7        1.18        1.29      5.26 o
 -10   7   7        2.15        3.04      4.68 o
  -9   7   7        3.41       -0.23      4.15 o
  -8   7   7       23.71       21.29      3.64 o
  -7   7   7        8.28        3.06      2.93 o
  -6   7   7        3.97       -0.21      4.53 o
  -5   7   7      309.20      216.57      7.87 o
  -4   7   7       77.08       75.90      5.44 o
  -3   7   7      346.27      288.25      3.90 o
  -2   7   7      186.49      162.61      3.20 o
  -1   7   7      474.58      412.88      4.61 o
   0   7   7      377.51      354.28      4.97 o
   1   7   7       70.99       71.72      2.81 o
   2   7   7       80.51       77.91      2.83 o
   3   7   7      114.01      129.04      3.77 o
   4   7   7        8.48        7.96      3.57 o
   5   7   7        3.17        3.66      3.74 o
   6   7   7        7.31       -0.36      4.70 o
   7   7   7       25.47       29.60      5.56 o
   8   7   7       24.64       18.55      5.90 o
   9   7   7        0.63        1.97      7.47 o
  10   7   7        1.10      -10.02     10.02 o
  11   7   7        0.06       -4.48     11.00 o
  12   7   7        0.55       -8.73      8.73 o
 -13   8   7       13.81       12.48      8.20 o
 -12   8   7        0.00        1.49     10.23 o
 -11   8   7        1.94       -0.40      5.36 o
 -10   8   7        3.78        5.70      4.61 o
  -9   8   7        0.90       -3.73      3.73 o
  -8   8   7       20.23       27.29      4.90 o
  -7   8   7       73.95       68.26      7.53 o
  -6   8   7       11.81        8.23      6.26 o
  -5   8   7      786.09      691.57     14.33 o
  -4   8   7       60.21       81.36      7.84 o
  -3   8   7      781.62      762.92      7.82 o
  -1   8   7      644.51      607.96      6.97 o
   0   8   7     1261.41     1121.59     11.92 o
   1   8   7       70.86       70.11      3.26 o
   2   8   7       28.51       29.32      2.85 o
   3   8   7       28.24       32.12      3.65 o
   4   8   7        6.38        8.77      3.53 o
   5   8   7        1.32        0.47      4.05 o
   6   8   7       38.72       34.33      7.75 o
   7   8   7        1.84       -5.08      5.08 o
   8   8   7        6.17        4.36      5.73 o
   9   8   7       11.30       12.22      7.31 o
  10   8   7       12.37       14.41      8.44 o
  11   8   7        0.01       -5.09      8.29 o
  12   8   7        9.18       10.69      8.98 o
 -12   9   7       15.36       12.08      6.17 o
 -11   9   7       45.58       46.53      6.83 o
 -10   9   7        4.54        3.97      4.70 o
  -9   9   7        7.93       -0.78      4.23 o
  -8   9   7       17.50       11.87      3.74 o
  -7   9   7        0.38       -4.91      7.60 o
  -6   9   7       60.91       69.30     13.90 o
  -5   9   7        2.20        2.09      4.89 o
  -4   9   7      205.87      158.89      5.01 o
  -3   9   7      327.07      287.70      5.02 o
  -2   9   7      425.62      378.79      4.93 o
  -1   9   7       16.56       10.25      2.40 o
   0   9   7      221.33      218.63      4.52 o
   1   9   7      677.76      647.79      8.30 o
   2   9   7        6.81        7.85      3.00 o
   3   9   7        0.91       -2.62      3.98 o
   4   9   7       98.98      108.79      6.92 o
   5   9   7       15.12       18.43      4.99 o
   6   9   7        1.82       -4.67      4.93 o
   7   9   7        3.83       -5.94      5.94 o
   8   9   7        3.10        0.60      5.80 o
   9   9   7        0.46       -1.73      6.14 o
  10   9   7        8.88        7.91      8.32 o
  11   9   7       11.05       12.01      8.62 o
 -12  10   7       38.77       40.16      6.42 o
 -11  10   7        5.35       11.06      5.34 o
 -10  10   7        0.41        2.16      4.48 o
  -9  10   7        9.64       10.36      3.80 o
  -8  10   7        0.79       -5.90      9.17 o
  -7  10   7       15.40       15.40      8.80 o
  -6  10   7        5.50       -1.55      7.24 o
  -5  10   7       23.97       16.57      6.13 o
  -4  10   7       41.75       40.87      3.58 o
  -3  10   7      240.43      196.72      3.63 o
  -2  10   7      228.84      195.17      3.74 o
  -1  10   7      158.38      142.63      3.62 o
   0  10   7       86.46       80.77      3.29 o
   1  10   7       23.54       24.90      2.91 o
   2  10   7      857.82      846.59     11.94 o
   3  10   7       41.78       45.50      5.36 o
   4  10   7        2.45        5.75      5.19 o
   5  10   7       25.82       21.92      5.67 o
   6  10   7        6.36        7.46      8.76 o
   7  10   7       44.05       47.19      6.28 o
   8  10   7        3.39       -8.32      8.32 o
   9  10   7       12.47        5.43      6.57 o
  10  10   7        1.13        5.08      8.24 o
  11  10   7        4.27        7.12      8.47 o
 -12  11   7        8.50       14.15      5.76 o
 -11  11   7        0.05        9.77      5.81 o
 -10  11   7        0.47        2.45      8.82 o
  -9  11   7        1.01       -3.62      3.62 o
  -8  11   7        6.39       19.52     10.37 o
  -7  11   7       82.95       96.17     11.60 o
  -6  11   7        1.16       -1.52      7.80 o
  -5  11   7        0.14       -3.31      3.37 o
  -4  11   7        7.39        7.95      2.47 o
  -3  11   7       55.10       53.28      2.97 o
  -2  11   7       20.03       14.08      2.16 o
  -1  11   7       34.16       44.55      2.74 o
   0  11   7       30.85       29.17      2.83 o
   1  11   7      159.57      157.37      4.81 o
   2  11   7      537.02      503.96      9.77 o
   3  11   7       48.74       51.16      5.70 o
   4  11   7       43.95       58.28      6.46 o
   5  11   7       23.62       20.78      6.00 o
   6  11   7        0.42        2.59      6.15 o
   7  11   7       34.13       25.52      6.15 o
   8  11   7       10.08       12.46      6.42 o
   9  11   7        0.75       -0.66      6.77 o
  10  11   7        0.04       -4.31      6.99 o
  11  11   7        0.02       -8.49     12.03 o
 -11  12   7       28.80       33.08      5.28 o
 -10  12   7       39.68       46.62      4.98 o
  -9  12   7       48.62       84.36     18.19 o
  -8  12   7        0.54        2.86     10.47 o
  -7  12   7       43.29       45.50     10.04 o
  -6  12   7        0.16       -6.28      6.28 o
  -5  12   7       99.04      111.34      5.40 o
  -4  12   7        2.81        2.35      4.12 o
  -3  12   7        9.20       11.92      2.84 o
  -2  12   7        0.34        0.13      2.07 o
  -1  12   7        0.03       -0.09      2.32 o
   0  12   7      114.46      107.01      3.93 o
   1  12   7       51.77       48.47      3.89 o
   2  12   7       15.96       16.36      4.15 o
   3  12   7        1.03        1.05      5.08 o
   4  12   7        0.12       -0.48      5.67 o
   5  12   7      160.08      166.81     10.06 o
   6  12   7       18.48       13.32      7.40 o
   7  12   7        3.46        7.37      6.74 o
   8  12   7        0.00       -6.87      6.87 o
   9  12   7        0.02       -6.82      6.82 o
  10  12   7        1.44       13.10      7.27 o
 -11  13   7        7.04       17.64      9.93 o
 -10  13   7       23.24       25.12      7.12 o
  -9  13   7       25.98       19.48     16.51 o
  -8  13   7       20.98        4.59     11.26 o
  -7  13   7       10.94       10.45      4.29 o
  -6  13   7        2.23       -0.17      3.45 o
  -5  13   7      284.87      300.60      7.94 o
  -4  13   7        0.21        0.56      3.94 o
  -3  13   7       45.72       48.39      3.70 o
  -2  13   7       23.29       21.27      3.23 o
  -1  13   7       50.32       48.29      3.33 o
   0  13   7       19.05       21.21      3.30 o
   1  13   7        2.48       -2.50      3.23 o
   2  13   7        5.25        0.92      4.73 o
   3  13   7       45.56       42.63      6.24 o
   4  13   7        1.02       -2.18      5.71 o
   5  13   7       16.85       27.90      9.78 o
   6  13   7       13.60        5.38      7.68 o
   7  13   7       20.55       15.18      7.04 o
   8  13   7        3.91        7.11      7.57 o
   9  13   7        1.61       -0.60      7.53 o
  10  13   7        3.35      -10.69     11.87 o
 -10  14   7        0.12        1.47      6.99 o
  -9  14   7        5.55       19.87     16.77 o
  -8  14   7       10.50       21.22      9.50 o
  -7  14   7        0.99        3.90      4.81 o
  -6  14   7       16.24       12.36      4.03 o
  -5  14   7        0.01       -2.37      4.15 o
  -4  14   7       31.05       32.58      3.35 o
  -3  14   7      184.86      196.25      5.94 o
  -2  14   7       15.95       17.90      3.56 o
  -1  14   7       17.18       20.55      3.25 o
   0  14   7        4.17        4.18      3.23 o
   1  14   7        0.95        3.47      4.20 o
   2  14   7       30.32       37.72      5.56 o
   3  14   7        5.21        4.92      5.62 o
   4  14   7        0.02       -2.64      5.92 o
   5  14   7        2.84        7.81      7.54 o
   6  14   7        0.00       -6.95      8.90 o
   7  14   7        0.00       -4.94      7.28 o
   8  14   7        1.63        5.17      7.61 o
   9  14   7        4.66       -3.56     14.15 o
 -10  15   7        2.14       -6.99      6.99 o
  -9  15   7        0.20        3.22     16.00 o
  -8  15   7        0.95        6.87      5.42 o
  -7  15   7        0.04        3.34      5.27 o
  -6  15   7        3.85        9.56      4.52 o
  -5  15   7        0.96       -5.31      8.19 o
  -4  15   7       14.07        8.08      3.26 o
  -3  15   7        9.03       11.65      3.92 o
  -2  15   7       23.59       21.56      4.15 o
  -1  15   7       79.95      102.50      6.64 o
   0  15   7       14.55       17.80      3.66 o
   1  15   7        7.50        7.90      4.46 o
   2  15   7       14.45       10.74      5.44 o
   3  15   7       61.94       70.07      7.49 o
   4  15   7        3.07       -1.18      6.47 o
   5  15   7        0.01       -6.00      7.58 o
   6  15   7        6.54       -0.01      7.90 o
   7  15   7        0.45       -7.18      7.38 o
   8  15   7        2.99        3.53      7.56 o
   9  15   7        0.92       -7.82      7.82 o
  -9  16   7        0.01      -10.45     15.48 o
  -8  16   7        2.12       10.48      5.72 o
  -7  16   7        6.79       11.70      5.98 o
  -6  16   7        6.46       -2.19      5.90 o
  -5  16   7        0.70       -0.10      5.37 o
  -4  16   7        5.09        0.53      3.47 o
  -3  16   7        4.26       -2.19      3.82 o
  -2  16   7        4.51        0.39      4.01 o
  -1  16   7       48.99       45.40      4.25 o
   0  16   7        0.82        3.29      3.74 o
   1  16   7       13.49       17.42      4.88 o
   2  16   7        9.21       12.73      5.82 o
   3  16   7        0.02       -4.75      5.77 o
   4  16   7       12.59       27.55      7.17 o
   5  16   7       58.68       78.46      9.54 o
   6  16   7        4.33       20.01     13.35 o
   7  16   7        8.40       -1.63      7.51 o
   8  16   7       14.16       -3.84     11.84 o
  -8  17   7       12.12       13.55      6.50 o
  -7  17   7        3.01       -0.32      7.80 o
  -6  17   7        1.76      -12.45     12.45 o
  -5  17   7        0.01       -0.85      5.76 o
  -4  17   7        0.05       -3.06      6.65 o
  -3  17   7       18.19       19.21      4.33 o
  -2  17   7        0.20       -4.50      4.50 o
  -1  17   7       18.70       19.38      4.32 o
   0  17   7       40.66       51.11      5.42 o
   1  17   7       18.50       18.76      5.26 o
   2  17   7        6.16        8.78      6.12 o
   3  17   7      135.47      141.83     14.65 o
   4  17   7        8.12       -2.61      7.78 o
   5  17   7       31.99       40.64      9.86 o
   6  17   7       78.29       88.34     10.93 o
   7  17   7        0.35       -7.25      7.25 o
  -8  18   7        0.12       -6.86      6.86 o
  -7  18   7        3.27        1.89      7.52 o
  -6  18   7       22.59       31.10     13.35 o
  -5  18   7        0.97       12.15      8.08 o
  -4  18   7       19.72       19.71      6.10 o
  -3  18   7       30.89       37.32      5.01 o
  -2  18   7       11.80       13.46      6.15 o
  -1  18   7        6.25        4.72      5.91 o
   0  18   7       41.05       57.53      5.71 o
   1  18   7       74.61       90.58      9.73 o
   2  18   7       18.77       13.78      6.88 o
   3  18   7        2.31       -6.53      6.53 o
   4  18   7        4.79       -6.01      7.69 o
   5  18   7        0.01        5.26      8.92 o
   6  18   7        0.00       -0.03      8.65 o
   7  18   7        0.33       -4.25     12.19 o
  -7  19   7        3.32        2.71     16.25 o
  -6  19   7       26.31       32.52     17.61 o
  -5  19   7        9.14       15.70      9.04 o
  -4  19   7       40.66       46.95      8.39 o
  -3  19   7       48.83       50.16      5.57 o
  -2  19   7        6.45       11.42      5.38 o
  -1  19   7       30.33       24.00      6.46 o
   0  19   7       21.67       26.79      5.70 o
   1  19   7        1.94        7.94     10.17 o
   2  19   7        9.22       19.29      7.34 o
   3  19   7        0.62        2.58      7.09 o
   4  19   7        0.00       -1.23      7.99 o
   5  19   7        0.13       -0.87      7.69 o
  -5  20   7       18.63       15.76      7.97 o
  -4  20   7       47.62       48.49      8.94 o
  -3  20   7       51.26       58.73      6.21 o
  -2  20   7       58.57       65.15      7.36 o
  -1  20   7       65.44       80.09      7.85 o
   0  20   7        4.46       -2.39      6.51 o
   1  20   7        1.51        2.38      6.75 o
   2  20   7        7.28       -4.42      8.84 o
   3  20   7        0.28        1.11      7.24 o
   4  20   7        0.41       -7.99      7.99 o
  -4  21   7        5.66        1.68     15.61 o
  -3  21   7        3.08       -0.01      5.70 o
  -2  21   7        1.11       -0.64      6.77 o
  -1  21   7        0.11       -6.05      6.62 o
   0  21   7        8.62       15.60      7.11 o
   1  21   7       50.64       59.55      8.99 o
   2  21   7       15.38        7.80      7.54 o
   3  21   7        1.90        8.77     17.80 o
 -13   0   8        0.89       14.82      8.83 o
 -12   0   8       32.86       27.68      6.69 o
 -11   0   8       34.42       38.92      7.67 o
 -10   0   8       25.91       24.86      4.69 o
  -9   0   8       36.63       29.54      5.06 o
  -8   0   8      106.01      103.16      4.85 o
  -7   0   8      294.75      270.26      6.70 o
  -6   0   8     1725.64     1609.15     19.65 o
  -5   0   8      243.31      245.99      4.94 o
  -4   0   8      151.09      161.08      3.65 o
  -3   0   8     1407.00     1322.23     16.38 o
  -2   0   8      111.34      116.25      3.33 o
  -1   0   8      200.92      179.42      5.29 o
   0   0   8      770.17      820.17     13.25 o
   1   0   8      386.36      402.24      9.55 o
   2   0   8      702.64      769.05     13.34 o
   3   0   8      582.36      629.61     11.90 o
   4   0   8       59.58       50.60      4.12 o
   5   0   8        6.76        1.88      3.96 o
   6   0   8       26.94       46.03      6.46 o
   7   0   8       49.95       45.07      7.64 o
   8   0   8        5.19       -5.69      8.39 o
   9   0   8        0.00       -1.29     12.51 o
  10   0   8       37.67       46.18     15.22 o
  11   0   8        0.09        1.55     14.96 o
  12   0   8        0.12      -15.35     15.35 o
 -13   1   8       11.31       12.71      5.29 o
 -12   1   8        9.04        8.71      4.45 o
 -11   1   8        0.06       -1.64      4.37 o
 -10   1   8        1.92       -2.90      2.90 o
  -9   1   8        4.96       -0.86      2.60 o
  -8   1   8        7.09        4.50      2.33 o
  -7   1   8      559.39      554.04      6.26 o
  -6   1   8      413.35      394.36      4.91 o
  -5   1   8        9.51        9.52      1.64 o
  -4   1   8      970.27      892.41      8.43 o
  -3   1   8      367.20      308.89      3.82 o
  -2   1   8       51.72       48.58      1.72 o
  -1   1   8      356.57      409.92      4.74 o
   0   1   8       55.93       64.09      2.22 o
   1   1   8      803.76      867.84      9.58 o
   2   1   8      139.33      139.16      3.63 o
   3   1   8      281.23      294.92      4.83 o
   4   1   8       93.17      101.13      3.36 o
   5   1   8        0.00       -1.67      2.78 o
   6   1   8        2.29        0.69      3.04 o
   7   1   8        9.28       14.12      4.65 o
   8   1   8      255.93      283.23     11.99 o
   9   1   8        0.54       -2.94      7.25 o
  10   1   8        0.40        4.65     10.31 o
  11   1   8        3.53       14.90     21.41 o
  12   1   8        2.48       11.73     11.52 o
 -13   2   8        2.79        4.63      4.57 o
 -12   2   8        2.63        0.20      4.27 o
 -11   2   8        0.03       -3.99      3.99 o
 -10   2   8       12.36       16.18      3.52 o
  -9   2   8        4.55        4.85      2.87 o
  -8   2   8      106.73      108.00      3.09 o
  -7   2   8        0.01        1.91      1.97 o
  -6   2   8      186.50      181.37      3.38 o
  -5   2   8      789.87      788.50      7.10 o
  -4   2   8      289.14      246.54      3.63 o
  -3   2   8      249.89      233.85      3.42 o
  -2   2   8      187.59      194.23      2.78 o
  -1   2   8      900.35      952.22      8.57 o
   0   2   8      366.98      384.48      4.65 o
   1   2   8      533.28      598.53      6.86 o
   2   2   8      181.61      168.87      4.47 o
   3   2   8       18.41       21.36      2.66 o
   4   2   8       84.74       95.61      3.34 o
   5   2   8       10.96        8.02      3.02 o
   6   2   8        0.88        1.16      3.47 o
   7   2   8       76.29       78.22      6.32 o
   8   2   8       33.08       43.55      6.89 o
   9   2   8        0.50       -5.91      8.49 o
  10   2   8      136.23      115.68     10.48 o
  11   2   8        1.37        6.81     10.44 o
  12   2   8        0.85       -2.92     19.03 o
 -13   3   8       17.37       16.24      4.82 o
 -12   3   8        2.75        2.56      4.47 o
 -11   3   8       10.56        6.09      4.19 o
 -10   3   8       51.29       54.99      3.88 o
  -9   3   8       15.90       12.38      3.06 o
  -8   3   8       63.87       57.54      3.80 o
  -7   3   8       81.76       79.71      2.87 o
  -6   3   8      257.58      242.40      3.97 o
  -5   3   8      866.15      860.38      7.98 o
  -4   3   8      841.36      800.12      6.73 o
  -3   3   8       45.87       54.06      1.72 o
  -2   3   8       48.66       45.16      1.63 o
  -1   3   8        2.45        8.09      1.35 o
   0   3   8       41.61       53.58      2.09 o
   1   3   8       22.53       30.62      2.01 o
   2   3   8        0.29       -0.27      2.01 o
   3   3   8       11.12       12.03      3.12 o
   4   3   8       22.95       22.71      3.05 o
   5   3   8        1.05        5.93      3.32 o
   6   3   8        0.14       -1.05      3.88 o
   7   3   8        2.46        2.42      4.92 o
   8   3   8        5.27        0.32      5.47 o
   9   3   8       21.47       13.05     10.59 o
  10   3   8        0.34        5.23      8.29 o
  11   3   8        0.67       19.28     11.06 o
  12   3   8        9.87        7.62     11.30 o
 -13   4   8        0.04       -2.63      3.81 o
 -12   4   8       17.31       15.25      7.00 o
 -11   4   8       15.56       15.83      3.70 o
 -10   4   8       12.66        9.51      3.33 o
  -9   4   8        1.14        2.51      2.82 o
  -8   4   8        0.29        1.40      2.42 o
  -7   4   8        7.83        4.84      2.24 o
  -6   4   8        3.81        1.61      2.03 o
  -5   4   8        1.28        0.84      1.73 o
  -4   4   8       29.65       29.59      1.81 o
  -3   4   8      484.79      444.44      4.53 o
  -2   4   8      162.95      133.48      2.51 o
  -1   4   8        5.81        3.78      1.43 o
   0   4   8       43.80       57.78      2.14 o
   1   4   8      484.90      517.21      6.77 o
   2   4   8      197.37      202.03      4.21 o
   3   4   8       62.03       70.34      4.08 o
   4   4   8      114.60      126.78      4.20 o
   5   4   8        4.84        6.08      3.33 o
   6   4   8        0.39        0.63      4.15 o
   7   4   8        1.85       -3.00      4.95 o
   8   4   8       40.45       37.41      6.23 o
   9   4   8        4.90        2.05      7.54 o
  10   4   8        0.63       -6.68      7.60 o
  11   4   8        4.13        3.08      9.08 o
  12   4   8        0.15       14.97     11.20 o
 -13   5   8        0.27       -0.25      7.96 o
 -12   5   8        5.82       -3.00      7.18 o
 -11   5   8        0.21       -1.01      3.57 o
 -10   5   8        0.14        0.06      2.73 o
  -9   5   8        4.10        5.45      2.47 o
  -8   5   8       10.11        7.25      3.19 o
  -7   5   8        0.86       -1.36      1.85 o
  -6   5   8       22.81       15.97      1.98 o
  -5   5   8       62.03       49.95      3.43 o
  -4   5   8        5.45        4.01      2.30 o
  -3   5   8        0.01        0.65      1.09 o
  -2   5   8       93.21       74.31      1.85 o
  -1   5   8       68.08       70.71      2.03 o
   0   5   8      235.41      214.84      3.60 o
   1   5   8      270.57      230.37      3.64 o
   2   5   8        5.02        3.77      2.24 o
   3   5   8      350.29      351.58      6.57 o
   4   5   8       54.39       60.41      3.60 o
   5   5   8        6.37        6.11      3.67 o
   6   5   8      100.89      111.44      6.34 o
   7   5   8       10.85       -3.55      5.08 o
   8   5   8        9.20        8.54      5.65 o
   9   5   8        6.90        1.10      6.92 o
  10   5   8        3.45       15.46      9.30 o
  11   5   8        0.16        5.33      8.87 o
  12   5   8        0.43      -10.66     10.66 o
 -13   6   8        5.64        4.90      8.08 o
 -12   6   8        1.50        6.07      5.76 o
 -11   6   8       20.93       24.52      6.01 o
 -10   6   8       29.44       24.88      5.04 o
  -9   6   8       30.19       25.23      4.40 o
  -8   6   8       15.67        8.45      3.52 o
  -7   6   8        9.75       10.49      3.98 o
  -6   6   8       48.64       49.09      5.85 o
  -5   6   8       25.60       25.77      3.16 o
  -4   6   8       15.98       16.82      2.18 o
  -3   6   8      124.17      135.93      2.70 o
  -2   6   8      249.27      225.14      3.07 o
  -1   6   8      369.39      326.49      4.01 o
   0   6   8       87.61       81.84      2.42 o
   1   6   8        4.04        4.10      2.16 o
   2   6   8       35.11       41.45      2.70 o
   3   6   8        0.26       -3.06      3.06 o
   4   6   8       33.89       39.82      3.44 o
   5   6   8       37.12       35.89      4.66 o
   6   6   8       96.92      112.94      6.55 o
   7   6   8        5.39        8.72      5.34 o
   8   6   8        0.00       -1.76      6.08 o
   9   6   8        0.18       -1.81      6.32 o
  10   6   8        0.81        0.57      7.57 o
  11   6   8        0.51       -4.73     12.69 o
  12   6   8        1.87       10.16      9.25 o
 -13   7   8        0.03       -6.62      6.62 o
 -12   7   8        4.89        6.68      6.35 o
 -11   7   8        4.69        6.66      5.25 o
 -10   7   8        2.65        1.13      4.61 o
  -9   7   8       11.64       17.54      6.07 o
  -8   7   8        6.82        5.44      3.71 o
  -7   7   8        3.16        3.66      3.09 o
  -6   7   8        5.91        3.27     13.16 o
  -5   7   8      153.48      116.04      6.64 o
  -4   7   8      152.67      125.10      3.50 o
  -3   7   8      445.85      408.40      5.15 o
  -2   7   8        6.09        9.02      1.65 o
  -1   7   8      315.96      280.73      3.97 o
   0   7   8        1.43        4.05      1.97 o
   1   7   8      330.01      301.24      5.18 o
   2   7   8      162.43      150.62      4.45 o
   3   7   8        0.90       -2.51      3.23 o
   4   7   8       26.49       22.16      5.68 o
   5   7   8       16.53       14.34      4.36 o
   6   7   8       13.95       16.89      5.38 o
   7   7   8        0.58        1.29      5.27 o
   8   7   8        1.99        6.18      5.90 o
   9   7   8        0.34       -0.59      6.29 o
  10   7   8        5.28        9.64      8.87 o
  11   7   8        0.00       -8.27      8.27 o
  12   7   8        0.16        4.00     17.80 o
 -12   8   8       18.70       39.95      7.44 o
 -11   8   8        0.02       -3.72      5.24 o
 -10   8   8       10.82       12.93      5.57 o
  -9   8   8       13.93       13.58      3.89 o
  -8   8   8        6.59       13.27      5.33 o
  -7   8   8       15.38       13.19      6.57 o
  -6   8   8        1.90       -4.31      7.49 o
  -5   8   8       10.94        3.75      4.76 o
  -4   8   8      125.97      102.57      4.39 o
  -3   8   8      123.01       86.25      3.45 o
  -2   8   8      157.26      147.37      2.99 o
  -1   8   8     1809.14     1649.58     16.39 o
   0   8   8       96.48       90.28      3.38 o
   1   8   8        1.51       -1.16      2.45 o
   2   8   8      300.75      284.15      5.86 o
   3   8   8       33.30       26.51      7.40 o
   4   8   8        0.33        4.76      4.10 o
   5   8   8       10.53        6.37      4.34 o
   6   8   8        0.01        3.47      5.03 o
   7   8   8        1.31        3.20      5.50 o
   8   8   8        0.21        2.44      5.97 o
   9   8   8        9.45        2.12      6.48 o
  10   8   8        6.49       -0.83      8.48 o
  11   8   8        0.26        1.42      8.59 o
 -12   9   8       13.33       16.38      6.10 o
 -11   9   8        6.81        4.78      9.61 o
 -10   9   8        1.03        1.40      4.53 o
  -9   9   8        0.01       -5.84      6.67 o
  -8   9   8       59.39       50.57     13.54 o
  -7   9   8       36.29       40.16      7.75 o
  -6   9   8        3.66        3.03      6.12 o
  -5   9   8        0.29        2.40      5.09 o
  -4   9   8       76.17       75.81      5.22 o
  -3   9   8      121.18       99.79      2.88 o
  -2   9   8      387.64      305.23      4.54 o
  -1   9   8       88.00      110.87      3.46 o
   0   9   8       58.04       49.68      2.94 o
   1   9   8      160.53      163.91      4.36 o
   2   9   8        3.28        2.67      3.03 o
   3   9   8        2.53       -2.93      4.32 o
   4   9   8        1.74       -0.68      5.07 o
   5   9   8       15.35       13.60      5.81 o
   6   9   8        1.64        4.54      5.28 o
   7   9   8        4.53       -1.25      5.71 o
   8   9   8        1.28        1.66      6.04 o
   9   9   8        0.73        2.02      6.64 o
  10   9   8        1.71       -7.21      8.27 o
  11   9   8        0.38       -7.91      8.51 o
 -12  10   8       31.28       38.75      6.05 o
 -11  10   8        0.77        3.53      7.71 o
 -10  10   8       67.45       64.52      5.69 o
  -9  10   8        7.48        6.29      8.00 o
  -8  10   8       33.94       45.02     14.45 o
  -7  10   8       17.72       18.67     20.19 o
  -6  10   8       22.92       27.71      8.66 o
  -5  10   8       87.95       79.58      7.91 o
  -4  10   8       29.59       22.46      3.71 o
  -3  10   8       97.67       92.99      3.08 o
  -2  10   8       80.56       70.07      2.91 o
  -1  10   8       30.00       34.96      2.70 o
   0  10   8        2.33       -1.27      2.49 o
   1  10   8       92.23      103.44      3.71 o
   2  10   8      245.03      225.54      6.76 o
   3  10   8      105.11       96.37      5.93 o
   4  10   8      227.72      240.90     15.45 o
   5  10   8        1.60       -0.52      6.53 o
   6  10   8       94.63      101.00      7.74 o
   7  10   8       32.42       23.80      7.54 o
   8  10   8        1.62        5.73      6.42 o
   9  10   8        3.78        0.69      7.16 o
  10  10   8        1.44       -0.65      7.40 o
  11  10   8        4.12        2.63      8.63 o
 -12  11   8        3.63       10.64      7.98 o
 -11  11   8        9.73       16.08      4.87 o
 -10  11   8      125.48      135.07      9.40 o
  -9  11   8        1.52       -3.48     13.67 o
  -8  11   8       43.55       47.72     10.93 o
  -7  11   8       20.42       16.36     10.58 o
  -6  11   8        3.72       -3.36      9.35 o
  -5  11   8        7.57        6.24      2.92 o
  -4  11   8        0.35        5.63      4.24 o
  -3  11   8        6.62        8.75      2.34 o
  -2  11   8       54.08       70.30      3.23 o
  -1  11   8      131.26      121.17      4.47 o
   0  11   8       17.08       19.42      2.81 o
   1  11   8       23.56       16.18      3.08 o
   2  11   8        3.27        0.37      3.91 o
   3  11   8        6.04        6.97      5.39 o
   4  11   8      239.65      230.97      9.51 o
   5  11   8      226.46      217.74     10.92 o
   6  11   8      166.64      173.82     14.24 o
   7  11   8        1.45       -0.22      6.69 o
   8  11   8       15.35       18.72      7.54 o
   9  11   8        1.18       -7.00      7.00 o
  10  11   8        0.14       -6.85      7.34 o
 -11  12   8        1.78        5.30      6.98 o
 -10  12   8        4.76        0.39     15.35 o
  -9  12   8       52.59       47.34     16.51 o
  -8  12   8       16.31       20.28     17.22 o
  -7  12   8       36.03       27.57     10.79 o
  -6  12   8       94.31       91.88      5.42 o
  -5  12   8       10.57       14.55      3.26 o
  -4  12   8       35.63       34.67      3.83 o
  -3  12   8       56.00       59.50      3.48 o
  -2  12   8        2.71        2.31      2.57 o
  -1  12   8        0.56        0.32      2.52 o
   0  12   8       16.70       13.92      2.94 o
   1  12   8        0.00       -3.09      3.23 o
   2  12   8        0.12       -0.19      5.18 o
   3  12   8       93.83       89.33      6.87 o
   4  12   8        5.77       -2.96      5.72 o
   5  12   8       72.86       89.66      9.36 o
   6  12   8       15.41       14.34      9.63 o
   7  12   8       13.14        1.20      7.08 o
   8  12   8       19.36       15.92      8.19 o
   9  12   8        0.26       -3.80      7.85 o
  10  12   8        1.64       -8.21      8.21 o
 -11  13   8        1.02       -0.95      7.68 o
 -10  13   8        4.69       16.38     15.87 o
  -9  13   8       25.63        0.00     14.71 o
  -8  13   8        2.32        7.98     11.13 o
  -7  13   8       38.06       24.46      8.97 o
  -6  13   8       76.88       87.81      4.61 o
  -5  13   8        4.15        6.28      3.93 o
  -4  13   8       94.74       96.39      6.40 o
  -3  13   8       72.65       78.73      4.17 o
  -2  13   8       34.94       35.20      3.10 o
  -1  13   8        0.66       -2.82      2.82 o
   0  13   8       16.81       24.38      3.34 o
   1  13   8       34.06       33.72      3.86 o
   2  13   8        7.13        1.91      4.92 o
   3  13   8       13.51       11.35      5.69 o
   4  13   8        1.07       -1.27      9.10 o
   5  13   8        0.05       -6.92      6.92 o
   6  13   8       10.14       -0.73      6.92 o
   7  13   8       35.85       33.23      7.97 o
   8  13   8        7.87       19.48      8.26 o
   9  13   8        9.41        9.13      8.06 o
  10  13   8        1.46      -18.19     18.19 o
 -10  14   8        0.00       -9.80     15.61 o
  -9  14   8        5.33       -3.22     15.22 o
  -8  14   8       56.51       64.41     13.19 o
  -7  14   8        6.03        7.11      3.64 o
  -6  14   8        6.90        6.25      4.02 o
  -5  14   8        4.11        6.70      4.28 o
  -4  14   8       99.00      116.09      6.07 o
  -3  14   8        9.69       13.02      3.44 o
  -2  14   8        7.01       11.08      3.32 o
  -1  14   8       40.26       44.76      3.52 o
   0  14   8       28.25       37.84      3.72 o
   1  14   8        6.19        8.00      4.35 o
   2  14   8        0.26       -4.90      5.10 o
   3  14   8        0.16       -5.64      5.78 o
   4  14   8        1.03       -1.68      6.25 o
   5  14   8        4.27       -8.47      9.69 o
   6  14   8        0.57        2.81      8.28 o
   7  14   8        1.63       -7.53      7.53 o
   8  14   8        1.39       -1.65      7.78 o
   9  14   8        8.57        7.95      8.08 o
 -10  15   8        0.00       -1.03     16.90 o
  -9  15   8        2.34        6.45     16.64 o
  -8  15   8        3.84        7.09     16.00 o
  -7  15   8       23.84       24.87      7.09 o
  -6  15   8       62.53       65.74      5.42 o
  -5  15   8       18.80       21.72      4.98 o
  -4  15   8        0.08       -4.68      4.68 o
  -3  15   8        0.41        1.68      3.59 o
  -2  15   8      120.68      123.87      6.71 o
  -1  15   8        0.67       -2.01      3.16 o
   0  15   8        1.66       -3.71      3.71 o
   1  15   8        1.27       -3.09      4.48 o
   2  15   8       95.29      116.88     10.30 o
   3  15   8        0.24        4.06      5.84 o
   4  15   8        0.00        0.83      6.85 o
   5  15   8        1.37       -4.35      7.95 o
   6  15   8        2.26       -5.21      8.80 o
   7  15   8        3.28        7.60      7.94 o
   8  15   8        0.13       -7.75      7.75 o
  -9  16   8        2.48      -14.32     16.00 o
  -8  16   8        0.33       -4.77     15.61 o
  -7  16   8        6.86       16.21      5.94 o
  -6  16   8        1.48        5.26      4.75 o
  -5  16   8        2.47        6.08      5.21 o
  -4  16   8        2.05       -5.82      7.00 o
  -3  16   8       14.78       12.58      4.00 o
  -2  16   8        0.05       -3.76      4.17 o
  -1  16   8       22.30       14.38      4.18 o
   0  16   8       87.03      102.63      7.66 o
   1  16   8        3.38        0.01      4.85 o
   2  16   8        8.11        0.14      5.76 o
   3  16   8        9.09       -2.87      6.06 o
   4  16   8       20.12       16.62     11.41 o
   5  16   8       25.70       30.99     12.64 o
   6  16   8        0.04       -7.38      8.92 o
   7  16   8       20.40        6.01      8.10 o
   8  16   8        4.13        8.68      8.08 o
  -8  17   8        3.96        3.29      5.83 o
  -7  17   8       12.78       25.18      6.64 o
  -6  17   8       12.15       19.43      7.37 o
  -5  17   8        3.26        0.29      5.86 o
  -4  17   8        2.08        1.40      5.42 o
  -3  17   8        2.22       -2.81      5.48 o
  -2  17   8        4.07       -2.56      4.71 o
  -1  17   8        0.00       -4.81      4.84 o
   0  17   8        2.65        4.55      4.96 o
   1  17   8       72.29       66.08      6.06 o
   2  17   8      168.56      197.59     10.81 o
   3  17   8       50.13       61.58      7.35 o
   4  17   8       34.06       38.54      8.67 o
   5  17   8       32.00       37.53     10.31 o
   6  17   8        3.00        5.66      9.19 o
   7  17   8        0.80       -2.50      7.97 o
  -7  18   8        2.48       -2.47      7.34 o
  -6  18   8       39.94       45.16      8.58 o
  -5  18   8       16.52       24.31      6.05 o
  -4  18   8        5.51       -2.20      5.68 o
  -3  18   8        5.12        9.66      4.58 o
  -2  18   8       10.19       10.44      5.00 o
  -1  18   8        2.58       -5.71      5.71 o
   0  18   8       54.38       58.28      5.94 o
   1  18   8       24.68       36.41      6.61 o
   2  18   8        5.60       14.68      9.59 o
   3  18   8        9.97        7.97      7.11 o
   4  18   8       12.32       30.66     12.43 o
   5  18   8        2.28        4.24     10.03 o
   6  18   8       10.10        1.65      9.16 o
  -6  19   8        3.14        4.02     11.22 o
  -5  19   8        0.00        2.12      7.13 o
  -4  19   8      108.45      120.04      8.33 o
  -3  19   8        3.73       -0.68      4.70 o
  -2  19   8       10.79       12.42      5.50 o
  -1  19   8      129.47      133.61      9.53 o
   0  19   8       13.10       15.44      5.41 o
   1  19   8        2.03       -6.44      6.44 o
   2  19   8        2.00       -3.43      6.95 o
   3  19   8        2.84        1.67      7.28 o
   4  19   8       11.17        6.76      8.41 o
   5  19   8        0.31       -0.26      7.92 o
  -5  20   8        0.54        3.96      7.66 o
  -4  20   8        0.04       -0.31      8.86 o
  -3  20   8        3.34       10.30      5.22 o
  -2  20   8        2.32        3.24      6.21 o
  -1  20   8        3.98        2.42      6.42 o
   0  20   8        6.18       15.06      6.89 o
   1  20   8        0.76        1.57      6.80 o
   2  20   8        0.29        8.02      7.37 o
   3  20   8        3.71        3.77      8.10 o
   4  20   8        0.06       -8.04      8.04 o
  -3  21   8        0.01        6.58     14.83 o
  -2  21   8        2.87       -3.09      6.16 o
  -1  21   8       39.47       40.87      7.36 o
   0  21   8        5.87        6.49      6.99 o
   1  21   8       17.97       20.91      9.37 o
   2  21   8        4.27       -7.09     16.51 o
 -13   1   9        0.68       -6.89      6.89 o
 -12   1   9        0.22        2.81      4.87 o
 -11   1   9       13.29       12.25      4.21 o
 -10   1   9       47.72       47.67      3.95 o
  -9   1   9        0.26       -1.41      2.60 o
  -8   1   9        3.60       -1.65      2.34 o
  -7   1   9       10.68        7.57      2.15 o
  -6   1   9      321.97      296.63      4.35 o
  -5   1   9     1548.93     1395.62     11.50 o
  -4   1   9      403.31      349.79      4.61 o
  -3   1   9       78.44       79.69      2.18 o
  -2   1   9       16.44       16.95      1.67 o
  -1   1   9      509.53      465.67      5.32 o
   0   1   9       36.67       38.05      1.83 o
   1   1   9      208.80      223.32      4.73 o
   2   1   9      174.83      174.48      5.55 o
   3   1   9      258.02      253.97      5.58 o
   4   1   9      183.17      198.93      4.46 o
   5   1   9        9.12       10.63      3.59 o
   6   1   9       15.14        6.10      3.65 o
   7   1   9       17.59       11.29      5.78 o
   8   1   9       43.75       50.33      9.94 o
   9   1   9        1.94       -4.46      9.66 o
  10   1   9       32.11       31.44     10.94 o
  11   1   9        0.11        1.65     11.17 o
  12   1   9        2.10       -0.75     11.37 o
 -13   2   9        4.55        4.44      4.87 o
 -12   2   9        0.54       -1.80      4.18 o
 -11   2   9       21.24       22.23      4.27 o
 -10   2   9       22.64       21.89      3.61 o
  -9   2   9        1.22       -0.74      2.87 o
  -8   2   9       10.60        9.32      2.16 o
  -7   2   9      249.43      226.62      4.35 o
  -6   2   9        3.73        0.03      1.86 o
  -5   2   9      162.74      146.55      3.02 o
  -4   2   9      819.43      694.17      7.36 o
  -3   2   9        1.20        1.00      1.45 o
  -2   2   9       98.35       97.82      2.32 o
  -1   2   9       29.63       38.33      2.12 o
   0   2   9       23.76       25.32      1.81 o
   1   2   9      276.94      293.55      6.02 o
   2   2   9      141.69      152.18      3.98 o
   3   2   9       12.34        4.80      2.82 o
   4   2   9        3.91        3.72      3.01 o
   5   2   9        4.67       -3.35      3.35 o
   6   2   9        0.92       -3.70      3.70 o
   7   2   9        2.87        0.66      4.84 o
   8   2   9        0.00       -1.88      7.06 o
   9   2   9        2.97       -7.32      9.37 o
  10   2   9       96.69      101.70     12.89 o
  11   2   9        0.00        9.29     11.22 o
  12   2   9        4.80      -10.96     10.96 o
 -13   3   9       11.48        9.58      4.55 o
 -12   3   9       10.27       10.75      4.37 o
 -11   3   9        6.93       -4.01      4.01 o
 -10   3   9        0.62       -2.71      3.25 o
  -9   3   9        5.82        8.84      3.02 o
  -8   3   9        5.79        4.23      2.79 o
  -7   3   9       20.86       27.20      2.57 o
  -6   3   9      302.42      270.65      4.49 o
  -5   3   9      498.23      441.07      5.58 o
  -4   3   9      315.85      258.68      4.37 o
  -3   3   9        1.38        2.85      1.45 o
  -2   3   9      212.22      192.88      2.99 o
  -1   3   9        2.59        3.98      1.50 o
   0   3   9        2.53        5.11      1.72 o
   1   3   9       15.56       13.78      1.95 o
   2   3   9       48.62       55.59      2.83 o
   3   3   9       37.81       43.13      3.69 o
   4   3   9        7.20        5.96      3.03 o
   5   3   9        3.10        4.38      3.45 o
   6   3   9        2.66        1.59      4.87 o
   7   3   9        4.43        4.25      5.18 o
   8   3   9       25.62       18.86      7.94 o
   9   3   9       14.42       17.14      7.65 o
  10   3   9        8.59       13.64     10.58 o
  11   3   9        2.08        2.30     10.94 o
  12   3   9       27.75       32.57     12.02 o
 -13   4   9        0.14        7.45      4.02 o
 -12   4   9       28.43       32.24      5.29 o
 -11   4   9        0.52        2.23      4.15 o
 -10   4   9        2.40        4.84      3.17 o
  -9   4   9       24.68       22.80      3.13 o
  -8   4   9        9.67        1.86      2.51 o
  -7   4   9       71.25       65.68      2.88 o
  -6   4   9       14.41       10.01      2.10 o
  -5   4   9       61.92       61.13      2.99 o
  -4   4   9      275.45      217.19      3.45 o
  -3   4   9      553.24      564.40      5.69 o
  -2   4   9      188.67      185.69      3.81 o
  -1   4   9        6.38        7.14      1.55 o
   0   4   9        1.29       -0.89      1.78 o
   1   4   9       16.05       17.04      2.06 o
   2   4   9      423.21      409.84      6.01 o
   3   4   9      148.39      167.69      5.18 o
   4   4   9        0.91        0.58      3.05 o
   5   4   9        7.98        6.64      4.13 o
   6   4   9        8.31        1.37      4.85 o
   7   4   9        0.00       -0.53      5.20 o
   8   4   9       20.86       26.24      6.61 o
   9   4   9        8.24       17.63      7.50 o
  10   4   9       17.93       -3.25     24.12 o
  11   4   9        3.39        9.49     11.01 o
  12   4   9        0.50       21.10     12.17 o
 -13   5   9        4.66        3.77      8.12 o
 -12   5   9        2.59        3.27      6.00 o
 -11   5   9        0.11        1.30      5.49 o
 -10   5   9        3.35       -1.56      3.64 o
  -9   5   9       28.17       25.99      3.16 o
  -8   5   9       87.19       80.72      4.77 o
  -7   5   9      101.84       96.27      3.65 o
  -6   5   9       85.99       70.41      4.08 o
  -5   5   9      287.13      250.23      4.12 o
  -4   5   9      119.12      107.83      2.89 o
  -3   5   9       79.78       95.78      2.40 o
  -2   5   9      497.64      426.58      4.69 o
  -1   5   9        1.39       -0.58      1.65 o
   0   5   9       19.57       24.46      2.14 o
   1   5   9        0.00       -0.94      2.05 o
   2   5   9       98.92      105.79      4.36 o
   3   5   9      270.28      272.83      6.15 o
   4   5   9      148.52      160.72      4.83 o
   5   5   9       90.84       91.65      5.49 o
   6   5   9        0.60       -4.03      4.88 o
   7   5   9        4.40       -5.24      5.24 o
   8   5   9       35.39       36.67      6.32 o
   9   5   9        0.44       -7.19      7.19 o
  10   5   9        0.43       -2.54      8.54 o
  11   5   9        0.20       -2.64     11.16 o
  12   5   9        0.27       -7.92     10.85 o
 -13   6   9        0.92       -7.84      7.84 o
 -12   6   9       11.20       12.66      5.97 o
 -11   6   9        2.48        7.31      5.40 o
 -10   6   9        8.28        5.85      4.90 o
  -9   6   9        2.26        4.56      4.18 o
  -8   6   9       15.18       13.23      3.69 o
  -7   6   9        8.22        4.69      3.35 o
  -6   6   9        8.49        8.03      2.15 o
  -5   6   9       70.84       58.36      1.96 o
  -4   6   9      187.59      152.45      3.36 o
  -3   6   9        8.36        6.87      1.75 o
  -2   6   9       45.24       35.08      1.99 o
  -1   6   9       20.67       22.21      1.96 o
   0   6   9        7.92        9.01      2.17 o
   1   6   9      116.32      111.92      3.49 o
   2   6   9      151.39      162.32      4.98 o
   3   6   9       11.30       16.23      3.33 o
   4   6   9       29.36       20.40      3.45 o
   5   6   9       57.11       45.20      5.54 o
   6   6   9        0.35       -5.00      5.00 o
   7   6   9       10.99        6.09      5.43 o
   8   6   9        0.01        0.84      5.93 o
   9   6   9        0.00       -1.80      6.50 o
  10   6   9        1.26       -8.23      8.23 o
  11   6   9        0.17      -10.47     10.53 o
 -13   7   9        5.51       22.26      9.73 o
 -12   7   9        5.24        5.82      5.68 o
 -11   7   9       30.50       44.30      5.78 o
 -10   7   9        8.70       13.17      4.67 o
  -9   7   9        1.14       -2.64      5.05 o
  -8   7   9        3.49        3.94      4.65 o
  -7   7   9       17.58       15.97      3.86 o
  -6   7   9       38.06       29.42      4.29 o
  -5   7   9        6.20        3.53      3.03 o
  -4   7   9       17.89       16.45      1.76 o
  -3   7   9      131.93       98.85      3.34 o
  -2   7   9       41.09       49.50      2.52 o
  -1   7   9      195.10      163.36      3.35 o
   0   7   9      226.85      201.02      3.91 o
   1   7   9     1023.61      962.78     11.66 o
   2   7   9      208.48      197.53      5.47 o
   3   7   9       32.15       21.91      3.94 o
   4   7   9       73.59       71.71      5.14 o
   5   7   9        7.26        4.88      4.80 o
   6   7   9        7.11        0.98      5.28 o
   7   7   9        0.73       -5.41      5.41 o
   8   7   9        5.20       -2.86      5.99 o
   9   7   9        2.80       -1.18      6.84 o
  10   7   9        9.24        9.23      8.76 o
  11   7   9        0.03        1.13      9.20 o
 -12   8   9        5.63       -3.21      6.97 o
 -11   8   9        6.88        0.20      5.26 o
 -10   8   9        0.24        2.22      5.27 o
  -9   8   9       29.19       35.60      5.72 o
  -8   8   9        9.27        3.99      9.18 o
  -7   8   9        5.15       19.65      6.95 o
  -6   8   9       97.51       82.24      4.49 o
  -5   8   9       99.56       98.55      5.58 o
  -4   8   9        2.75        3.92      1.82 o
  -3   8   9      925.95      769.31      7.60 o
  -2   8   9      169.21      175.92      3.44 o
  -1   8   9      661.95      627.72      7.50 o
   0   8   9        1.32        5.55      2.84 o
   1   8   9      259.15      255.17      5.60 o
   2   8   9      407.42      369.18      7.60 o
   3   8   9      115.75      119.79      6.09 o
   4   8   9        1.72        0.60      4.82 o
   5   8   9       21.40       14.45      5.25 o
   6   8   9        3.15        2.66      5.34 o
   7   8   9        4.19        3.07      5.72 o
   8   8   9       10.20        4.85      6.35 o
   9   8   9        0.59       -5.24      7.09 o
  10   8   9        0.03       10.42      9.12 o
  11   8   9        1.31       -8.61      8.92 o
 -12   9   9       64.03       72.68      9.84 o
 -11   9   9       26.18       28.10      5.57 o
 -10   9   9       13.13       16.78      5.32 o
  -9   9   9       67.07       75.63      4.57 o
  -8   9   9       12.11       16.90     12.90 o
  -7   9   9       33.79       35.68      9.87 o
  -6   9   9        1.99        3.24      6.57 o
  -5   9   9        2.77        0.85      3.78 o
  -4   9   9       44.48       44.04      2.26 o
  -3   9   9       38.41       46.18      2.59 o
  -2   9   9       35.78       22.67      2.39 o
  -1   9   9       68.38       56.17      2.72 o
   0   9   9      131.34      116.78      4.15 o
   1   9   9        5.76        1.01      2.68 o
   2   9   9        0.01        4.47      3.58 o
   3   9   9      146.61      136.35      7.28 o
   4   9   9        4.67        2.07      5.57 o
   5   9   9        1.31        1.68      5.90 o
   6   9   9       12.20        9.79      5.71 o
   7   9   9        0.88       -3.66      5.89 o
   8   9   9        1.08       -0.47      9.94 o
   9   9   9        7.90       14.48      7.53 o
  10   9   9        2.32       -8.43      8.43 o
  11   9   9        2.73       -5.58     14.54 o
 -12  10   9        2.84       -1.75      5.31 o
 -11  10   9       38.68       36.08      5.32 o
 -10  10   9       66.11       65.96      8.96 o
  -9  10   9       54.01       61.79     16.38 o
  -8  10   9       18.56        8.00     13.42 o
  -7  10   9       12.69       11.96      9.16 o
  -6  10   9       22.01       24.76      7.12 o
  -5  10   9       69.53       73.26      4.77 o
  -4  10   9       14.39       14.71      3.47 o
  -3  10   9       41.59       34.83      2.59 o
  -2  10   9       37.89       35.09      2.41 o
  -1  10   9      184.35      161.46      4.20 o
   0  10   9      388.50      363.73      6.10 o
   1  10   9        9.06        6.94      2.77 o
   2  10   9       69.98       80.06      5.11 o
   3  10   9       45.17       35.67      5.88 o
   4  10   9      128.03      155.55      8.44 o
   5  10   9       16.05        7.76      6.00 o
   6  10   9        2.90        9.80      6.58 o
   7  10   9       21.36       20.25      7.26 o
   8  10   9        4.02        2.03      6.58 o
   9  10   9       15.48        5.61      7.51 o
  10  10   9        2.56       -7.61      7.61 o
 -11  11   9       10.15       13.98      8.51 o
 -10  11   9       42.16       35.86     16.64 o
  -9  11   9        2.23       14.83     14.58 o
  -8  11   9        4.65       14.45     13.93 o
  -7  11   9        0.28       -8.25      8.96 o
  -6  11   9        9.67       13.62      8.90 o
  -5  11   9      144.72      151.03      6.17 o
  -4  11   9       45.34       55.96      5.32 o
  -3  11   9       41.29       40.72      2.74 o
  -2  11   9        2.69        3.96      2.21 o
  -1  11   9        3.61        0.48      2.55 o
   0  11   9        1.47        1.37      2.63 o
   1  11   9       13.13       12.45      3.36 o
   2  11   9        0.89       -4.84      4.84 o
   3  11   9       77.92       80.32      6.92 o
   4  11   9      348.47      340.08     11.28 o
   5  11   9       14.72       22.90      6.66 o
   6  11   9       23.36       26.09      7.25 o
   7  11   9        2.72       14.65      7.39 o
   8  11   9        0.02       -7.92      7.92 o
   9  11   9        2.12       -0.66      8.37 o
  10  11   9        1.82        0.36      7.84 o
 -11  12   9        0.01      -15.48     15.48 o
 -10  12   9        4.19       15.74     16.38 o
  -9  12   9       60.98       63.34     17.80 o
  -8  12   9      106.70      126.16     19.35 o
  -7  12   9       24.31        8.06     10.15 o
  -6  12   9       18.84        9.79      7.90 o
  -5  12   9       34.48       34.18      3.75 o
  -4  12   9        1.28        0.50      3.52 o
  -3  12   9       14.26       16.80      2.64 o
  -2  12   9        0.79       -1.62      2.13 o
  -1  12   9       45.62       48.71      3.21 o
   0  12   9        0.00        0.98      2.91 o
   1  12   9        6.32        1.90      3.62 o
   2  12   9       68.71       72.34      7.68 o
   3  12   9        3.84        1.33      5.54 o
   4  12   9       12.97        8.32      6.07 o
   5  12   9        5.13       -2.16      9.81 o
   6  12   9       16.38       18.59      7.44 o
   7  12   9       32.55       30.37      8.05 o
   8  12   9       13.30       16.02      8.55 o
   9  12   9        1.84        0.33      8.28 o
  10  12   9        0.03      -10.16     10.16 o
 -10  13   9        0.03      -14.45     16.12 o
  -9  13   9        1.37       21.16     16.12 o
  -8  13   9       30.12       37.54     15.61 o
  -7  13   9      124.84      145.12     14.40 o
  -6  13   9       19.07       17.93      3.81 o
  -5  13   9        8.23        7.13      4.03 o
  -4  13   9        0.25       -0.97      3.84 o
  -3  13   9      232.79      247.86      5.79 o
  -2  13   9        1.63        6.87      3.00 o
  -1  13   9        5.31        2.33      2.96 o
   0  13   9        1.72       -0.71      3.23 o
   1  13   9       20.01       14.97      4.43 o
   2  13   9        5.45        4.08      5.06 o
   3  13   9        3.71       -2.77      5.96 o
   4  13   9        0.30       -7.15      7.15 o
   5  13   9        4.47        2.75      7.63 o
   6  13   9        2.56        0.03      7.15 o
   7  13   9       11.26       10.34      8.37 o
   8  13   9        0.42       -4.43      8.11 o
   9  13   9        5.57       11.95     11.69 o
 -10  14   9        7.76      -16.00     16.00 o
  -9  14   9       11.13      -15.22     15.22 o
  -8  14   9        1.23       10.84     15.48 o
  -7  14   9        2.52        2.08      4.63 o
  -6  14   9       22.86       24.24      6.18 o
  -5  14   9        3.95        3.44      4.48 o
  -4  14   9       19.30       13.58      4.45 o
  -3  14   9       20.70       26.90      3.70 o
  -2  14   9        8.70        5.75      3.45 o
  -1  14   9      170.46      173.81      5.27 o
   0  14   9       44.61       50.15      4.00 o
   1  14   9       28.82       32.46      4.82 o
   2  14   9        1.33       -3.67      5.37 o
   3  14   9        0.05       -6.18      6.18 o
   4  14   9       26.40       19.93      7.14 o
   5  14   9        0.63       -8.53      8.53 o
   6  14   9        1.21        0.49      8.10 o
   7  14   9        0.00        0.04      8.09 o
   8  14   9        1.16       -5.85      8.18 o
   9  14   9        2.47       -8.02      8.02 o
  -9  15   9        3.97        2.45     15.87 o
  -8  15   9        7.54      -14.06     14.06 o
  -7  15   9        5.50        2.59      3.95 o
  -6  15   9        0.94       -0.76      4.49 o
  -5  15   9        0.27       -0.10      4.78 o
  -4  15   9        0.00       -2.53      4.50 o
  -3  15   9        0.59        1.26      3.74 o
  -2  15   9       11.47        4.21      4.28 o
  -1  15   9        0.06       -3.28      3.28 o
   0  15   9       12.67       14.67      3.72 o
   1  15   9       47.19       56.90      7.48 o
   2  15   9        0.48       -5.52      5.61 o
   3  15   9        0.65       -4.87      5.92 o
   4  15   9        5.37        4.45      7.11 o
   5  15   9       29.87       20.99      8.74 o
   6  15   9        1.32       -1.19      7.86 o
   7  15   9        3.00       -5.38     11.35 o
   8  15   9        1.29        1.67      8.24 o
  -9  16   9        1.33       19.35     17.16 o
  -8  16   9       15.81       17.03     17.16 o
  -7  16   9        4.71       -5.51      5.51 o
  -6  16   9        0.01       -4.22      4.80 o
  -5  16   9        6.22       14.65      5.29 o
  -4  16   9        4.94       11.09      5.39 o
  -3  16   9        6.27        5.29      4.26 o
  -2  16   9        1.33        0.39      4.42 o
  -1  16   9        5.42        1.17      3.51 o
   0  16   9        3.84        2.04      4.79 o
   1  16   9        9.87        8.91      5.11 o
   2  16   9        0.05       -1.66      9.10 o
   3  16   9       13.80       11.66      6.54 o
   4  16   9        0.07       -1.80      6.49 o
   5  16   9       18.48       21.09     10.23 o
   6  16   9        7.96        7.30      8.65 o
   7  16   9       38.81       38.58      9.82 o
  -8  17   9        1.84       13.54     17.80 o
  -7  17   9       48.05       47.25      6.90 o
  -6  17   9       23.03       24.82      6.01 o
  -5  17   9        0.71        8.49      5.50 o
  -4  17   9        0.00       -5.24      5.54 o
  -3  17   9        0.77       -3.91      4.51 o
  -2  17   9        5.50        6.80      5.72 o
  -1  17   9       12.74        8.51      5.14 o
   0  17   9        1.60        6.17      5.07 o
   1  17   9        2.72        0.24      5.46 o
   2  17   9       28.70       50.57      7.11 o
   3  17   9       31.73       32.14      7.72 o
   4  17   9        1.97       -4.06      8.28 o
   5  17   9       43.35       26.99     10.41 o
   6  17   9        6.01       15.11      8.88 o
   7  17   9        4.25       -3.51      9.45 o
  -7  18   9        4.62        1.17      6.96 o
  -6  18   9        0.21       -6.46      6.46 o
  -5  18   9       12.92       16.66      5.98 o
  -4  18   9        3.10        8.68      6.62 o
  -3  18   9        0.95        4.10      5.28 o
  -2  18   9       17.40       21.97      5.34 o
  -1  18   9        7.17        8.12      6.11 o
   0  18   9        6.02        5.22      5.12 o
   1  18   9        2.49       -1.25      7.08 o
   2  18   9        0.72        9.08     10.63 o
   3  18   9        5.85       12.12      7.46 o
   4  18   9        2.92       -1.30      9.06 o
   5  18   9        0.09        8.87      8.53 o
   6  18   9        0.14       -8.22      8.22 o
  -6  19   9       11.96       17.60      7.28 o
  -5  19   9        0.03       -4.92      5.91 o
  -4  19   9       29.98       41.15      7.59 o
  -3  19   9        2.23        4.04      4.86 o
  -2  19   9        5.89        5.43      5.28 o
  -1  19   9       22.96       22.33      6.71 o
   0  19   9        8.39       14.09      6.85 o
   1  19   9       20.82       15.16      7.00 o
   2  19   9       10.45        1.84      7.17 o
   3  19   9        1.53       -7.19      7.19 o
   4  19   9        3.23       10.65      9.53 o
   5  19   9        0.89        2.84     18.06 o
  -4  20   9        6.67        3.28      7.21 o
  -3  20   9       31.32       31.16      8.13 o
  -2  20   9       88.53       93.73      7.62 o
  -1  20   9       35.95       39.39      7.24 o
   0  20   9       36.00       31.49      7.40 o
   1  20   9       56.26       69.22      8.68 o
   2  20   9        0.41       -5.40      7.30 o
   3  20   9        1.70       -2.04      8.48 o
  -2  21   9        0.03       17.54     17.93 o
  -1  21   9        5.66        1.96      6.69 o
   0  21   9        3.29       -8.00     16.25 o
 -13   0  10        3.17        1.49      6.41 o
 -12   0  10       34.55       25.65      8.67 o
 -11   0  10       12.89       11.70      6.11 o
 -10   0  10       23.06       20.48      4.64 o
  -9   0  10      108.16      102.28      6.33 o
  -8   0  10       47.02       42.78      4.30 o
  -7   0  10        0.19       -2.09      2.99 o
  -6   0  10        6.53        5.81      2.93 o
  -5   0  10        5.43        1.88      2.92 o
  -4   0  10      924.81      861.95     11.14 o
  -3   0  10       11.73       12.01      2.64 o
  -2   0  10      348.30      367.79      6.64 o
  -1   0  10      217.94      240.49      6.01 o
   0   0  10       32.49       45.62      3.14 o
   1   0  10        9.66       17.60      2.99 o
   2   0  10      141.96      170.32      7.66 o
   3   0  10        8.64        9.03      5.03 o
   4   0  10       29.56       39.83      6.03 o
   5   0  10      382.82      436.72     13.19 o
   6   0  10        1.47       -2.91     10.13 o
   7   0  10        1.34        1.52      7.92 o
   8   0  10        4.23       17.54     13.03 o
   9   0  10       17.50        9.80     14.96 o
  10   0  10        0.27       15.22     16.00 o
  11   0  10        0.22       -5.55     16.00 o
  12   0  10        2.77        1.55     15.74 o
 -13   1  10        0.02        7.48      4.99 o
 -12   1  10        2.40        7.07      4.72 o
 -11   1  10       29.15       34.74      4.03 o
 -10   1  10       63.80       80.34      4.30 o
  -9   1  10        6.76        4.84      2.64 o
  -8   1  10        0.01       -0.63      2.62 o
  -7   1  10        0.03       -2.12      2.12 o
  -6   1  10       49.68       52.18      2.41 o
  -5   1  10      496.50      498.56      7.26 o
  -4   1  10      484.28      445.34      5.75 o
  -3   1  10       94.44       92.93      2.51 o
  -2   1  10      674.61      601.97      6.31 o
  -1   1  10      340.66      344.88      4.69 o
   0   1  10       53.45       56.61      2.28 o
   1   1  10       53.90       53.70      2.64 o
   2   1  10        7.41       10.81      3.23 o
   3   1  10      467.44      485.07     13.09 o
   4   1  10       39.73       38.19      4.31 o
   5   1  10       44.34       46.37      5.58 o
   6   1  10       13.33        9.13      4.95 o
   7   1  10        1.11        6.92      6.71 o
   8   1  10        0.31       -5.33      8.84 o
   9   1  10        1.13       -6.21      9.66 o
  10   1  10       28.37       20.10     10.81 o
  11   1  10        0.21      -12.77     12.77 o
  12   1  10        0.48        8.68     12.15 o
 -13   2  10        1.28       -6.53      6.53 o
 -12   2  10       10.35        3.72      4.15 o
 -11   2  10       14.90       14.86      4.07 o
 -10   2  10        0.03        0.36      3.68 o
  -9   2  10        0.93       -0.36      3.11 o
  -8   2  10       82.49       89.89      3.63 o
  -7   2  10       14.22       12.93      2.24 o
  -6   2  10      134.57      119.84      3.05 o
  -5   2  10       42.35       37.44      2.41 o
  -4   2  10      303.20      319.32      4.27 o
  -3   2  10     1138.75     1167.83     10.23 o
  -2   2  10      471.86      412.46      4.80 o
  -1   2  10      103.11      101.87      2.75 o
   0   2  10       77.05       80.21      2.59 o
   1   2  10      157.92      167.67      4.55 o
   2   2  10       23.91       22.66      3.09 o
   3   2  10      112.45      129.98      4.86 o
   4   2  10       36.73       30.58      3.50 o
   5   2  10        3.41        3.00      3.60 o
   6   2  10       47.30       51.50      4.72 o
   7   2  10        1.02        1.00      6.69 o
   8   2  10        0.04       -8.34      8.34 o
   9   2  10       18.67        8.10      9.94 o
  10   2  10       17.78       23.25     11.30 o
  11   2  10        0.03       11.98     23.86 o
 -13   3  10        6.26       -1.42      4.27 o
 -12   3  10        5.49        0.55      4.11 o
 -11   3  10       26.53       34.94      4.27 o
 -10   3  10        4.55        1.15      3.30 o
  -9   3  10        6.22        6.62      3.05 o
  -8   3  10       72.67       77.19      3.56 o
  -7   3  10       35.84       35.30      2.85 o
  -6   3  10      100.12       88.12      3.12 o
  -5   3  10      120.39      115.12      4.04 o
  -4   3  10      300.60      262.38      3.97 o
  -3   3  10      395.16      396.38      4.82 o
  -2   3  10     1147.47     1091.59     10.73 o
  -1   3  10        2.01       -0.86      1.84 o
   0   3  10       24.41       26.96      2.13 o
   1   3  10       12.03       13.00      2.27 o
   2   3  10        0.50       -2.86      2.86 o
   3   3  10        2.75       -0.86      3.36 o
   4   3  10        3.38       -1.00      3.29 o
   5   3  10       11.45       11.90      4.88 o
   6   3  10        0.07       -4.25      4.25 o
   7   3  10        3.30        1.68      5.43 o
   8   3  10        0.03       -6.37      6.37 o
   9   3  10        0.23       -1.18     13.16 o
  10   3  10        3.92       11.40     10.85 o
  11   3  10        7.53        0.64     11.24 o
 -13   4  10        2.68       16.71      8.07 o
 -12   4  10        2.32       -2.80      4.08 o
 -11   4  10        2.46        4.60      3.33 o
 -10   4  10       19.23       19.33      3.62 o
  -9   4  10       58.68       67.55      3.63 o
  -8   4  10       41.35       36.91      3.86 o
  -7   4  10        0.16        0.86      2.30 o
  -6   4  10       11.27        8.05      2.22 o
  -5   4  10       77.46       67.44      3.25 o
  -4   4  10        1.41        7.97      1.90 o
  -3   4  10      214.34      190.91      3.52 o
  -2   4  10       51.30       49.73      2.27 o
  -1   4  10      329.44      291.83      3.91 o
   0   4  10       58.88       59.77      2.56 o
   1   4  10        3.99        0.99      2.10 o
   2   4  10        6.41       11.31      3.29 o
   3   4  10       53.07       43.64      4.03 o
   4   4  10       25.79       25.68      3.53 o
   5   4  10       27.18       26.02      4.26 o
   6   4  10        9.33        8.00      5.20 o
   7   4  10        1.95       -5.44      5.44 o
   8   4  10        0.56       -3.47      6.00 o
   9   4  10        2.83        8.40      8.88 o
  10   4  10        8.63        9.92     10.75 o
  11   4  10        0.06        1.23     23.74 o
 -13   5  10        8.29        4.62     11.04 o
 -12   5  10        5.34        4.05      6.10 o
 -11   5  10        1.15       -1.40      5.41 o
 -10   5  10       20.87       18.60      6.07 o
  -9   5  10        0.42       -1.71      2.75 o
  -8   5  10       16.55       16.08      5.53 o
  -7   5  10       48.21       41.05      2.59 o
  -6   5  10       20.72       17.16      2.30 o
  -5   5  10       36.44       36.67      2.79 o
  -4   5  10       63.65       42.90      2.49 o
  -3   5  10      158.16      125.75      5.07 o
  -2   5  10        1.21        2.37      1.95 o
  -1   5  10       66.86       73.31      2.29 o
   0   5  10        0.06        0.51      2.06 o
   1   5  10       33.23       40.90      2.69 o
   2   5  10      142.78      158.19      5.14 o
   3   5  10       91.61       96.05      4.43 o
   4   5  10        0.21       -0.80      3.27 o
   5   5  10      136.82      129.93      6.77 o
   6   5  10        5.89        9.75      5.60 o
   7   5  10        0.65       -5.34      5.34 o
   8   5  10       29.35       22.72      6.63 o
   9   5  10        0.77       -3.38      8.63 o
  10   5  10        0.92       -9.71      9.71 o
  11   5  10        0.43      -10.90     10.90 o
 -13   6  10        1.48       -2.12      8.05 o
 -12   6  10        5.73        9.28      5.78 o
 -11   6  10        9.40        6.90      5.43 o
 -10   6  10        0.87        0.19      4.88 o
  -9   6  10       45.23       54.48      5.08 o
  -8   6  10       26.65       22.37      8.14 o
  -7   6  10       47.55       48.73      6.71 o
  -6   6  10       22.43       17.80      2.33 o
  -5   6  10        2.16        1.49      1.85 o
  -4   6  10       13.16       15.01      2.03 o
  -3   6  10      117.42      107.27      2.89 o
  -2   6  10        0.35       -0.90      1.80 o
  -1   6  10      106.19      102.61      2.84 o
   0   6  10      480.70      427.94      5.42 o
   1   6  10      325.86      305.74      5.28 o
   2   6  10       86.83       87.14      4.76 o
   3   6  10      232.93      222.22      6.36 o
   4   6  10       33.70       28.27      4.23 o
   5   6  10        1.99       -0.57      4.78 o
   6   6  10       11.41        5.27      5.41 o
   7   6  10        8.51       -2.95      5.81 o
   8   6  10       10.45        9.59      6.38 o
   9   6  10        1.74       -4.65      6.61 o
  10   6  10        0.00        4.67     10.76 o
  11   6  10        0.25        1.14     11.15 o
 -12   7  10        1.47       -7.89      7.89 o
 -11   7  10        0.66       -3.72      5.19 o
 -10   7  10       16.48       12.35      4.99 o
  -9   7  10        1.20       -1.03      4.14 o
  -8   7  10        0.60       -0.86      3.87 o
  -7   7  10       25.62       31.92      3.50 o
  -6   7  10        1.70        2.37      2.34 o
  -5   7  10        9.30        7.32      1.77 o
  -4   7  10        0.10       -1.67      2.03 o
  -3   7  10       34.76       25.17      1.91 o
  -2   7  10       81.32       68.61      3.37 o
  -1   7  10      306.53      281.47      4.31 o
   0   7  10       43.71       54.88      2.90 o
   1   7  10      596.56      569.57      7.90 o
   2   7  10        3.02        7.23      3.90 o
   3   7  10      222.94      232.53      6.72 o
   4   7  10      136.32      122.91      6.42 o
   5   7  10        9.89        5.76      5.32 o
   6   7  10       22.49       18.30      5.67 o
   7   7  10        6.35        7.71      5.90 o
   8   7  10        0.37       -6.14      6.14 o
   9   7  10        0.08       -5.54      8.86 o
  10   7  10        0.52      -10.40     10.40 o
  11   7  10        0.07        6.87     11.26 o
 -12   8  10        8.10        4.83      7.92 o
 -11   8  10        3.17        7.89      7.76 o
 -10   8  10       47.09       64.71      5.40 o
  -9   8  10        5.64        5.00      5.38 o
  -8   8  10       30.44       36.90      5.43 o
  -7   8  10        2.48        2.21      3.89 o
  -6   8  10       45.43       41.72      3.88 o
  -5   8  10        0.42        0.57      2.00 o
  -4   8  10        0.86        4.01      2.09 o
  -3   8  10       37.85       33.91      2.53 o
  -2   8  10      249.43      213.77      4.15 o
  -1   8  10      301.42      264.38      4.62 o
   0   8  10        7.58        6.16      2.49 o
   1   8  10      529.57      495.02      7.38 o
   2   8  10      115.85      112.28      8.51 o
   3   8  10        0.56       -2.52      4.15 o
   4   8  10       84.61       87.81      6.29 o
   5   8  10       33.65       29.97      6.42 o
   6   8  10        0.32       -3.42      5.49 o
   7   8  10        1.33       -2.89      5.93 o
   8   8  10        2.95        8.86      6.77 o
   9   8  10        1.22       10.00      7.55 o
  10   8  10        0.36       14.99     15.54 o
  11   8  10        3.04        4.14     20.19 o
 -12   9  10        4.10        3.91      5.46 o
 -11   9  10        1.48       -1.44      4.97 o
 -10   9  10       13.93       11.27      6.59 o
  -9   9  10        2.86        6.50      4.70 o
  -8   9  10        0.50        0.53      5.35 o
  -7   9  10        5.29       -0.38     14.71 o
  -6   9  10       28.92       35.44      3.48 o
  -5   9  10       72.35       69.65      3.16 o
  -4   9  10        6.71        2.09      2.14 o
  -3   9  10       38.81       43.37      2.78 o
  -2   9  10       11.83       12.56      2.25 o
  -1   9  10       22.63       21.94      2.54 o
   0   9  10      175.85      157.10      4.32 o
   1   9  10        7.88        6.94      3.14 o
   2   9  10        1.74       -2.51      4.31 o
   3   9  10       30.97       15.40      5.59 o
   4   9  10        1.23       -5.15      5.15 o
   5   9  10        1.93        1.89      9.42 o
   6   9  10        0.59        0.91      6.59 o
   7   9  10        7.30       17.56      7.24 o
   8   9  10        0.00        0.86      6.72 o
   9   9  10        2.90       -1.00      9.44 o
  10   9  10        0.00        3.12     10.95 o
 -11  10  10        2.72        1.77      4.47 o
 -10  10  10       76.56       81.21      7.54 o
  -9  10  10        3.04       -6.58     13.67 o
  -8  10  10       60.77       84.23     16.51 o
  -7  10  10       30.78       17.67     13.16 o
  -6  10  10      112.88      106.40      4.57 o
  -5  10  10       26.57       24.65      2.84 o
  -4  10  10        2.97        1.44      2.19 o
  -3  10  10       58.39       51.67      2.84 o
  -2  10  10       10.25        4.85      2.22 o
  -1  10  10       31.81       25.79      2.65 o
   0  10  10       59.51       54.29      3.39 o
   1  10  10       40.27       34.86      3.48 o
   2  10  10       10.45        8.73      5.06 o
   3  10  10       49.17       44.23      6.13 o
   4  10  10       58.10       61.29      6.49 o
   5  10  10       41.00       35.35      7.14 o
   6  10  10       37.91       38.51      7.51 o
   7  10  10        1.25       -3.39      8.30 o
   8  10  10       38.21       37.81      8.94 o
   9  10  10        8.62       13.85      7.67 o
  10  10  10        0.21        6.63      8.07 o
 -11  11  10        0.01       -4.37      6.15 o
 -10  11  10        0.24      -13.93     13.93 o
  -9  11  10        0.11       -8.00     14.32 o
  -8  11  10      238.73      279.28     22.83 o
  -7  11  10        4.31       12.77     13.54 o
  -6  11  10       64.46       65.69      4.57 o
  -5  11  10       19.27       20.48      3.75 o
  -4  11  10       41.94       40.48      3.33 o
  -3  11  10       43.29       44.85      2.74 o
  -2  11  10        0.82       -2.29      2.29 o
  -1  11  10        0.02       -0.96      2.44 o
   0  11  10       27.63       33.12      3.22 o
   1  11  10       46.92       48.15      4.12 o
   2  11  10        4.14        3.37      5.55 o
   3  11  10       34.49       37.08      6.35 o
   4  11  10       13.64        8.55      6.24 o
   5  11  10        4.59        5.53     10.63 o
   6  11  10      125.39      117.13      9.28 o
   7  11  10       49.89       32.05      8.17 o
   8  11  10       18.55       32.11      9.91 o
   9  11  10        0.12       -8.51     17.91 o
  10  11  10        5.34       -5.37      9.21 o
 -11  12  10        0.04        4.64     16.12 o
 -10  12  10        3.57        5.03     16.12 o
  -9  12  10        3.61       -9.93     14.32 o
  -8  12  10       10.41      -11.61     13.42 o
  -7  12  10       37.24       35.99     14.71 o
  -6  12  10       19.90       19.15      3.79 o
  -5  12  10       28.51       29.49      3.92 o
  -4  12  10       32.46       23.63      3.93 o
  -3  12  10       28.67       23.80      2.91 o
  -2  12  10       59.39       62.25      3.39 o
  -1  12  10       45.95       49.62      3.25 o
   0  12  10        0.55       -3.14      3.14 o
   1  12  10        0.91       -3.43      4.02 o
   2  12  10        7.87        3.00      5.08 o
   3  12  10        4.76        1.97      5.90 o
   4  12  10        0.18       -2.65      6.32 o
   5  12  10       38.99       39.70      7.75 o
   6  12  10        6.32        2.54      7.11 o
   7  12  10       33.65       20.80      9.52 o
   8  12  10       19.62       27.74      9.05 o
   9  12  10        1.96       -8.45      8.45 o
 -10  13  10        0.00        6.84     15.61 o
  -9  13  10        0.93      -14.83     14.83 o
  -8  13  10        9.87       18.70     15.09 o
  -7  13  10       92.32       62.43     17.29 o
  -6  13  10       27.94       30.26      3.41 o
  -5  13  10        7.07        8.41      3.99 o
  -4  13  10       59.62       58.91      4.62 o
  -3  13  10        6.06        3.20      2.90 o
  -2  13  10       54.87       50.46      3.71 o
  -1  13  10       37.52       40.01      3.65 o
   0  13  10       65.64       76.26      6.59 o
   1  13  10        2.16        4.57      4.36 o
   2  13  10       17.24       24.99      6.05 o
   3  13  10        2.70       -5.94      5.94 o
   4  13  10        1.87        1.67      6.75 o
   5  13  10        8.37        0.64      7.43 o
   6  13  10        1.40       -6.12      7.48 o
   7  13  10        0.04       -6.02      8.45 o
   8  13  10        0.02       -7.71      8.48 o
   9  13  10       12.30       20.51      9.12 o
 -10  14  10        2.47      -13.67     16.00 o
  -9  14  10       10.76        0.26     16.00 o
  -8  14  10        0.49       -6.97     15.22 o
  -7  14  10        5.46       14.62      6.45 o
  -6  14  10       82.21       92.37      5.58 o
  -5  14  10       51.00       41.96      4.94 o
  -4  14  10       10.53        7.47      4.60 o
  -3  14  10        0.54       -0.57      4.41 o
  -2  14  10      129.90      126.48      4.72 o
  -1  14  10       27.72       25.43      3.62 o
   0  14  10       15.14       16.57      3.93 o
   1  14  10       26.70       28.54      5.44 o
   2  14  10        5.73       15.56      7.00 o
   3  14  10        3.59       10.22      8.49 o
   4  14  10        0.89        2.71      7.04 o
   5  14  10        0.02       -7.47      7.47 o
   6  14  10        1.19       -8.02      8.02 o
   7  14  10        4.40        4.07      8.57 o
   8  14  10        0.23       -3.89     10.22 o
  -9  15  10        4.82      -15.09     15.09 o
  -8  15  10        6.16       22.45     17.03 o
  -7  15  10        8.25        6.94      4.27 o
  -6  15  10        3.69        4.94      4.93 o
  -5  15  10       41.50       33.63      5.05 o
  -4  15  10      126.94      137.61      7.94 o
  -3  15  10       38.64       37.26      4.54 o
  -2  15  10       30.50       35.16      4.23 o
  -1  15  10        0.26       -3.30      3.30 o
   0  15  10       48.48       51.92      4.87 o
   1  15  10       25.32       18.86      5.15 o
   2  15  10        7.85       11.96      8.09 o
   3  15  10        0.04       -6.06      6.06 o
   4  15  10       26.55       29.06      7.98 o
   5  15  10        5.59        4.16      9.75 o
   6  15  10        0.25       -7.93      7.93 o
   7  15  10        0.28       -3.67      9.62 o
   8  15  10        0.05        4.28     10.33 o
  -8  16  10        2.58       16.77     17.03 o
  -7  16  10        8.69        8.72      4.17 o
  -6  16  10        0.05        2.73      6.33 o
  -5  16  10       25.55       32.49      5.34 o
  -4  16  10        4.49       -0.95      5.70 o
  -3  16  10        6.70        2.34      4.21 o
  -2  16  10        0.10        0.82      4.54 o
  -1  16  10        8.86        0.41      4.23 o
   0  16  10        0.04       -0.59      4.85 o
   1  16  10       15.16       21.53      5.67 o
   2  16  10       37.70       55.56      7.02 o
   3  16  10       15.49        7.46      6.66 o
   4  16  10       32.60       34.11     11.78 o
   5  16  10        0.04        5.61      9.73 o
   6  16  10        3.28        3.53     15.71 o
   7  16  10       17.38       18.63      9.12 o
  -8  17  10        8.10       -0.26     17.54 o
  -7  17  10       23.54       21.30      4.35 o
  -6  17  10        0.10        4.74      4.94 o
  -5  17  10        5.51       16.70      5.76 o
  -4  17  10       32.11       40.59     10.60 o
  -3  17  10        0.08       -3.71      4.23 o
  -2  17  10        0.71        0.27      8.11 o
  -1  17  10        0.56       -5.35      5.35 o
   0  17  10        5.84        8.41      5.14 o
   1  17  10        0.01       -1.64      6.50 o
   2  17  10        3.30       -0.16      6.46 o
   3  17  10       19.75       26.16      7.55 o
   4  17  10       57.08       47.54      9.55 o
   5  17  10       23.21       26.62      9.81 o
   6  17  10       22.00       22.52      9.57 o
  -7  18  10       13.89       -0.26     14.83 o
  -6  18  10       53.94       46.42      6.59 o
  -5  18  10        7.88       -0.54      6.26 o
  -4  18  10       21.09       27.93      7.13 o
  -3  18  10       14.17       14.36      4.70 o
  -2  18  10        0.13        0.57      6.84 o
  -1  18  10        0.94       -6.20      6.20 o
   0  18  10       11.01        5.51      6.58 o
   1  18  10        0.35       -1.58      6.65 o
   2  18  10       12.21       20.19      8.02 o
   3  18  10       20.29       26.65      7.97 o
   4  18  10        9.98        7.01      8.52 o
   5  18  10        2.18        8.12      8.81 o
  -5  19  10        0.22        3.52      6.49 o
  -4  19  10        7.53       16.18      7.17 o
  -3  19  10        9.36       12.25      4.65 o
  -2  19  10       95.33      108.33      7.53 o
  -1  19  10        0.56       -5.99      5.99 o
   0  19  10        3.71        9.03      6.79 o
   1  19  10       70.26       94.45     16.70 o
   2  19  10        8.36        7.46      7.55 o
   3  19  10        0.01       -7.43      7.43 o
   4  19  10        0.24       -2.61      9.42 o
  -3  20  10        0.04        0.39      8.88 o
  -2  20  10        5.14       14.84      6.30 o
  -1  20  10        0.01       -4.50      6.64 o
   0  20  10        7.53       15.04      7.21 o
   1  20  10        2.23       -3.61     10.70 o
   2  20  10        5.74        2.27      7.98 o
 -13   1  11        0.04       -3.81      4.82 o
 -12   1  11        0.76        5.88      4.74 o
 -11   1  11        0.02       -4.75      4.75 o
 -10   1  11        0.22        3.10      3.50 o
  -9   1  11       62.99       69.27      4.49 o
  -8   1  11       87.79       79.64      3.35 o
  -7   1  11        4.66        9.14      2.33 o
  -6   1  11        7.95        6.83      2.16 o
  -5   1  11       65.20       59.25      3.36 o
  -4   1  11      125.91      119.09      2.93 o
  -3   1  11      917.71      821.01      8.26 o
  -2   1  11      257.97      246.72      4.42 o
  -1   1  11       38.47       30.37      2.74 o
   0   1  11        0.09       -2.49      2.49 o
   1   1  11      188.65      187.22      5.05 o
   2   1  11       15.33       15.01      3.49 o
   3   1  11       75.55       78.27      5.86 o
   4   1  11       61.69       66.12      9.45 o
   5   1  11       65.06       64.02      5.62 o
   6   1  11       49.17       48.20      6.96 o
   7   1  11        6.61       -0.49      7.76 o
   8   1  11        7.22        2.52      9.48 o
   9   1  11        2.07        1.74     10.51 o
  10   1  11        8.44        3.35     11.08 o
  11   1  11        0.60       -3.06     11.81 o
 -13   2  11        0.09       -6.42      6.42 o
 -12   2  11        1.48        1.56      4.51 o
 -11   2  11        5.29        5.81      4.04 o
 -10   2  11        0.45       -3.82      6.27 o
  -9   2  11       42.26       44.94      3.65 o
  -8   2  11        7.70        9.63      2.88 o
  -7   2  11        5.25        7.24      2.26 o
  -6   2  11       11.23        6.06      2.19 o
  -5   2  11      240.91      219.78      3.96 o
  -4   2  11       96.33       80.75      2.70 o
  -3   2  11     1151.71     1031.87     11.58 o
  -2   2  11      525.83      448.78      5.79 o
  -1   2  11        2.00        4.23      2.06 o
   0   2  11      183.32      179.49      4.16 o
   1   2  11        9.93        9.21      2.95 o
   2   2  11       10.50       15.51      3.60 o
   3   2  11       58.49       64.17      4.57 o
   4   2  11        9.60        7.58      5.39 o
   5   2  11        0.61        4.59      6.97 o
   6   2  11        0.72       -4.27      5.48 o
   7   2  11        0.93        0.33      6.75 o
   8   2  11        3.66        9.59      9.71 o
   9   2  11        2.07        2.24     10.53 o
  10   2  11        3.23        2.70     11.03 o
  11   2  11        0.01        4.86     11.98 o
 -13   3  11        0.03        0.98      4.79 o
 -12   3  11        2.68       -3.49      4.10 o
 -11   3  11       23.32       23.23      4.00 o
 -10   3  11        3.89       -0.85      3.31 o
  -9   3  11        9.43       10.44      3.22 o
  -8   3  11       20.74       21.79      3.07 o
  -7   3  11        0.32        1.57      2.54 o
  -6   3  11        3.60       -0.50      1.96 o
  -5   3  11        0.11       -0.81      2.02 o
  -4   3  11      376.37      335.98      4.88 o
  -3   3  11      358.03      328.73      4.85 o
  -2   3  11      641.19      537.04      6.43 o
  -1   3  11      129.86      134.61      3.47 o
   0   3  11      143.43      137.57      3.91 o
   1   3  11        0.62       -2.15      2.40 o
   2   3  11        0.00       -3.57      3.57 o
   3   3  11        5.47        5.48      3.83 o
   4   3  11        5.81       12.20      4.70 o
   5   3  11        0.00       -4.15      4.15 o
   6   3  11        3.75       -4.16      5.77 o
   7   3  11        0.30       -1.73      6.23 o
   8   3  11        0.22       -1.05      7.39 o
   9   3  11        3.11       10.93     10.62 o
  10   3  11        1.54        4.75     11.17 o
  11   3  11        3.87       10.09     11.99 o
 -13   4  11        8.00       11.61      7.82 o
 -12   4  11       12.03        8.18      7.55 o
 -11   4  11        4.88        3.76      3.76 o
 -10   4  11       64.91       64.43      3.85 o
  -9   4  11        4.06        3.35      3.39 o
  -8   4  11        0.80        0.06      2.79 o
  -7   4  11       17.34       23.47      2.88 o
  -6   4  11       11.62       12.53      2.46 o
  -5   4  11       12.39       11.16      1.88 o
  -4   4  11       71.56       48.67      2.54 o
  -3   4  11       77.16       80.97      2.80 o
  -2   4  11      359.95      302.93      4.48 o
  -1   4  11      439.64      455.63      6.55 o
   0   4  11      478.49      449.81      6.25 o
   1   4  11        1.25       -0.10      2.63 o
   2   4  11        0.98        0.37      3.56 o
   3   4  11       25.74       15.02      4.14 o
   4   4  11      117.14      107.40      5.68 o
   5   4  11        2.16       -3.38      4.82 o
   6   4  11        9.74       12.69      6.13 o
   7   4  11        0.29        3.72      6.62 o
   8   4  11        3.23        5.32      7.18 o
   9   4  11        0.13       -9.94      9.94 o
  10   4  11       13.15        8.77     11.16 o
  11   4  11        2.77        1.44     11.20 o
 -13   5  11        3.92      -16.90     16.90 o
 -12   5  11        3.13        9.63      6.15 o
 -11   5  11       11.14       17.35      6.24 o
 -10   5  11       48.22       56.05      5.98 o
  -9   5  11        1.38        3.40      4.56 o
  -8   5  11       14.38       14.92      3.36 o
  -7   5  11      120.66      120.10      3.73 o
  -6   5  11      135.69      113.37      3.72 o
  -5   5  11      214.48      190.15      4.45 o
  -4   5  11       43.17       28.83      2.46 o
  -3   5  11      216.36      180.18      3.75 o
  -2   5  11       35.89       33.29      2.37 o
  -1   5  11       12.63       14.82      2.12 o
   0   5  11      246.47      215.50      4.48 o
   1   5  11       38.37       33.98      3.27 o
   2   5  11        9.49        5.48      4.16 o
   3   5  11       25.76       25.29      4.01 o
   4   5  11      104.97      108.58      4.91 o
   5   5  11       55.53       47.85      6.36 o
   6   5  11       69.68       70.13      7.53 o
   7   5  11       16.93       21.24      6.92 o
   8   5  11        0.17       12.86      7.33 o
   9   5  11        0.08        5.03     10.00 o
  10   5  11        2.91        1.73     11.04 o
  11   5  11        0.01        9.12     11.62 o
 -12   6  11        6.62       11.31      8.96 o
 -11   6  11        0.11        4.55      5.49 o
 -10   6  11       24.67       24.69      5.32 o
  -9   6  11       22.61       35.82      4.95 o
  -8   6  11        0.16        1.45      5.25 o
  -7   6  11        0.02       -2.37      3.42 o
  -6   6  11        6.26        4.71      1.93 o
  -5   6  11        3.26        3.07      2.29 o
  -4   6  11        5.34        8.86      2.40 o
  -3   6  11       29.02       26.41      2.36 o
  -2   6  11       94.39       92.17      3.10 o
  -1   6  11        4.84        1.93      2.12 o
   0   6  11       25.95       21.35      2.64 o
   1   6  11       99.74      100.92      4.02 o
   2   6  11       17.10       17.44      4.42 o
   3   6  11        8.28        7.53      4.28 o
   4   6  11       26.32       31.20      4.96 o
   5   6  11       47.71       56.26      6.01 o
   6   6  11        6.15        6.71      5.72 o
   7   6  11       38.03       37.68      7.82 o
   8   6  11        0.01       -6.77      7.11 o
   9   6  11        2.83       -3.11      8.00 o
  10   6  11        0.03      -10.60     10.60 o
  11   6  11        0.01      -10.95     10.95 o
 -12   7  11        2.27        4.77      7.72 o
 -11   7  11       30.97       36.21      5.95 o
 -10   7  11       13.74       17.83      5.07 o
  -9   7  11       55.25       62.29      5.26 o
  -8   7  11       23.69       23.95      4.51 o
  -7   7  11       25.36       29.46      4.02 o
  -6   7  11        6.61        3.47      2.59 o
  -5   7  11       95.56       80.91      3.59 o
  -4   7  11       10.04        3.67      2.85 o
  -3   7  11        5.56        0.40      2.07 o
  -2   7  11       93.47       87.57      2.91 o
  -1   7  11        5.27        2.38      2.21 o
   0   7  11        7.32        9.49      2.72 o
   1   7  11        7.51        8.29      3.09 o
   2   7  11       44.10       49.83      4.68 o
   3   7  11      582.11      597.76     11.48 o
   4   7  11       94.34      105.44      6.74 o
   5   7  11       12.23       14.87      6.34 o
   6   7  11       31.73       34.60      6.39 o
   7   7  11        3.87        4.66      6.81 o
   8   7  11        0.21        2.55      7.42 o
   9   7  11        2.53        3.99      8.62 o
  10   7  11        1.11       -9.69     10.65 o
 -12   8  11        2.21        0.80      9.86 o
 -11   8  11       40.80       50.06      6.09 o
 -10   8  11       39.17       47.24      5.60 o
  -9   8  11        0.73       -2.44      4.11 o
  -8   8  11        0.87       -2.42      6.16 o
  -7   8  11      106.86      118.25      4.36 o
  -6   8  11       36.01       42.76      3.07 o
  -5   8  11       13.75       15.82      2.16 o
  -4   8  11       93.87       78.65      3.11 o
  -3   8  11       53.74       56.27      3.06 o
  -2   8  11       24.73       20.66      2.48 o
  -1   8  11      395.55      321.79      5.57 o
   0   8  11       71.90       80.47      3.56 o
   1   8  11      208.73      188.85      5.31 o
   2   8  11        3.06        3.65      4.12 o
   3   8  11       44.75       52.71      5.15 o
   4   8  11       59.28       60.74      7.25 o
   5   8  11       58.97       56.78      7.17 o
   6   8  11        0.80       -6.67      7.34 o
   7   8  11        6.71       -0.95      6.37 o
   8   8  11        0.46        5.96      7.56 o
   9   8  11        1.00       -6.31      8.42 o
  10   8  11        1.06      -10.14     10.94 o
 -12   9  11        8.09       11.06     31.09 o
 -11   9  11        0.55       10.14      7.89 o
 -10   9  11       63.03       52.82      5.22 o
  -9   9  11       65.89       72.40      6.36 o
  -8   9  11        7.54        9.74      2.90 o
  -7   9  11       25.59       29.44      2.95 o
  -6   9  11        7.62        7.74      2.74 o
  -5   9  11       60.62       73.22      3.90 o
  -4   9  11       24.78       33.71      4.14 o
  -3   9  11        1.76       -2.54      2.54 o
  -2   9  11        2.48        0.60      2.31 o
  -1   9  11       59.09       58.46      3.19 o
   0   9  11        1.35       -0.97      2.80 o
   1   9  11       26.00       27.62      3.60 o
   2   9  11        4.49        6.75      4.75 o
   3   9  11        4.06       -0.91      4.96 o
   4   9  11        6.84        4.99      5.58 o
   5   9  11        6.04       -6.49      6.49 o
   6   9  11        3.04        6.97      9.81 o
   7   9  11        0.31       -6.02      7.38 o
   8   9  11        0.05       -2.03      9.66 o
   9   9  11        0.58       -8.46      8.46 o
  10   9  11        2.47        5.93      9.18 o
 -11  10  11       12.88        7.97      6.89 o
 -10  10  11       10.51       14.03      6.15 o
  -9  10  11       20.04        9.16     14.19 o
  -8  10  11       69.26      112.10     17.67 o
  -7  10  11      134.50      127.81      5.41 o
  -6  10  11       57.60       59.97      6.66 o
  -5  10  11        5.20        5.78      2.83 o
  -4  10  11       81.77       80.13      3.24 o
  -3  10  11       92.60       96.62      5.72 o
  -2  10  11        0.84        3.82      2.35 o
  -1  10  11        0.14       -0.76      2.60 o
   0  10  11       19.20       14.91      3.03 o
   1  10  11       65.92       59.94      4.52 o
   2  10  11      187.23      189.90      7.51 o
   3  10  11        0.01        1.32      5.32 o
   4  10  11       17.64        5.32      5.72 o
   5  10  11       18.43       16.80      7.27 o
   6  10  11        4.87       -7.01      7.01 o
   7  10  11        5.59        0.26      7.82 o
   8  10  11        2.00       -1.75     11.09 o
   9  10  11        7.10        8.00     10.58 o
  10  10  11        0.74        1.03     14.96 o
 -11  11  11        0.10        6.71     16.64 o
 -10  11  11        1.11      -10.71     15.09 o
  -9  11  11       57.50       48.24     16.51 o
  -8  11  11      104.56      117.90     18.70 o
  -7  11  11        2.87        2.86      9.67 o
  -6  11  11        1.23        0.78      2.88 o
  -5  11  11       12.95        9.69      3.03 o
  -4  11  11        1.50        2.06      2.48 o
  -3  11  11      126.52      128.34      4.29 o
  -2  11  11       77.47       90.58      3.40 o
  -1  11  11       62.64       62.05      3.60 o
   0  11  11        3.21        2.11      3.01 o
   1  11  11        6.54        2.82      4.38 o
   2  11  11       17.39        8.01      5.13 o
   3  11  11        0.72        0.10      5.86 o
   4  11  11       21.40       17.67      6.18 o
   5  11  11       25.21       14.47      7.32 o
   6  11  11      113.03      110.43      9.39 o
   7  11  11        7.61        3.22      8.45 o
   8  11  11        4.22       21.90     24.25 o
   9  11  11        0.00       13.95     10.80 o
 -10  12  11        0.09      -15.22     15.22 o
  -9  12  11        0.61       -2.45     14.96 o
  -8  12  11        5.82       -1.29     14.19 o
  -7  12  11       44.52       51.43      8.19 o
  -6  12  11      156.37      161.93      7.00 o
  -5  12  11        7.00        3.79      3.16 o
  -4  12  11       11.27       12.06      3.39 o
  -3  12  11        2.94       -1.32      2.83 o
  -2  12  11        2.44        1.22      2.83 o
  -1  12  11        0.02       -1.86      3.33 o
   0  12  11       15.81       10.99      3.30 o
   1  12  11       47.53       45.77      4.98 o
   2  12  11        2.73       -1.27      5.17 o
   3  12  11       16.62       21.01      6.59 o
   4  12  11       17.32       14.21      6.58 o
   5  12  11        2.65        0.20      7.36 o
   6  12  11       12.60        1.73     10.84 o
   7  12  11        2.36       -8.36      8.36 o
   8  12  11       19.02       14.66     10.56 o
   9  12  11        6.83        2.80     10.61 o
 -10  13  11        3.23      -16.00     16.00 o
  -9  13  11        4.06        3.74     15.48 o
  -8  13  11        1.95      -14.71     14.71 o
  -7  13  11        6.40        0.13     14.45 o
  -6  13  11        9.78        9.93      3.55 o
  -5  13  11      198.89      232.58      7.00 o
  -4  13  11       10.69       17.86      4.19 o
  -3  13  11        4.39        4.82      2.79 o
  -2  13  11        0.00       -2.90      2.90 o
  -1  13  11       79.68       90.35      5.17 o
   0  13  11        3.80        5.39      3.68 o
   1  13  11        2.96        6.98      4.62 o
   2  13  11        3.31        2.12      5.61 o
   3  13  11        1.68        3.06      5.79 o
   4  13  11        0.86       -6.99      7.01 o
   5  13  11        4.84        8.23      8.70 o
   6  13  11        0.35       -9.02      9.02 o
   7  13  11        0.17       -5.35      8.86 o
   8  13  11        0.44        1.03     10.29 o
  -9  14  11        1.42       24.25     17.16 o
  -8  14  11       14.26       13.67     15.87 o
  -7  14  11       38.84       41.22      6.90 o
  -6  14  11       27.30       33.28      4.65 o
  -5  14  11       17.18       10.63      3.91 o
  -4  14  11        8.07        8.48      4.23 o
  -3  14  11        0.76       -2.27      3.26 o
  -2  14  11        6.08        5.95      3.44 o
  -1  14  11       54.16       56.79      4.35 o
   0  14  11        0.87        4.62      3.87 o
   1  14  11       68.40       81.62      7.56 o
   2  14  11       42.25       35.84      6.51 o
   3  14  11       10.02       19.06      6.40 o
   4  14  11        0.07        4.07      7.42 o
   5  14  11        0.06       -0.62      9.78 o
   6  14  11        9.47        6.70     10.17 o
   7  14  11        1.29        5.24     15.03 o
   8  14  11        0.33       -3.08     10.08 o
  -9  15  11       26.15       44.63     18.83 o
  -8  15  11       28.12       31.60     17.80 o
  -7  15  11        1.60        0.42      4.23 o
  -6  15  11        9.06       13.68      3.75 o
  -5  15  11       28.87       22.48      4.21 o
  -4  15  11       28.01       28.42      4.85 o
  -3  15  11        0.12       -1.07      3.76 o
  -2  15  11        0.00       -0.88      4.59 o
  -1  15  11        0.76       -4.10      4.10 o
   0  15  11        9.84        0.34      4.90 o
   1  15  11        2.62       -2.80      5.18 o
   2  15  11        3.56        2.40      6.25 o
   3  15  11       13.02       13.10      6.72 o
   4  15  11        0.59       10.93      7.59 o
   5  15  11        0.27       -9.40      9.40 o
   6  15  11        0.06       -9.59      9.59 o
   7  15  11        5.37       11.44     22.77 o
  -8  16  11        1.19       -0.90     17.41 o
  -7  16  11        7.64        5.79      3.57 o
  -6  16  11       22.98       25.31      4.13 o
  -5  16  11       40.18       54.88      5.09 o
  -4  16  11        0.67       -0.45      8.71 o
  -3  16  11        0.03       -4.21      4.21 o
  -2  16  11        8.02       -2.51      4.71 o
  -1  16  11       13.38       10.72      4.60 o
   0  16  11        0.86       -2.32      5.11 o
   1  16  11        0.99       -5.31      5.31 o
   2  16  11       14.27       11.99      7.12 o
   3  16  11        0.36        4.24      6.83 o
   4  16  11        0.18        0.71      9.56 o
   5  16  11        3.58       -1.57      8.43 o
   6  16  11        0.72       -3.71     13.22 o
  -7  17  11       24.63       20.98     11.29 o
  -6  17  11        4.65        8.94      4.19 o
  -5  17  11       60.26       81.81     11.49 o
  -4  17  11       35.54       43.78      6.25 o
  -3  17  11        1.64        1.98      4.37 o
  -2  17  11        4.65        4.03      5.01 o
  -1  17  11        2.94        8.04      5.07 o
   0  17  11        5.82        3.79      5.11 o
   1  17  11        3.71        6.25      6.75 o
   2  17  11        0.21       -6.19      6.82 o
   3  17  11        0.16       15.74      7.58 o
   4  17  11        6.50       19.09      9.06 o
   5  17  11       15.27       26.70      9.32 o
  -6  18  11        0.36       -3.04      4.50 o
  -5  18  11        0.90        7.14      5.14 o
  -4  18  11        2.11        3.16      6.73 o
  -3  18  11       23.71       23.75      7.39 o
  -2  18  11        2.39       -1.15      5.06 o
  -1  18  11        6.56       -0.85      6.13 o
   0  18  11        0.11       -0.20      8.54 o
   1  18  11        0.02       -0.06      6.87 o
   2  18  11        0.33       -7.18      7.18 o
   3  18  11        8.20        2.24      7.72 o
   4  18  11        2.25       -0.61      8.70 o
  -4  19  11       25.58       25.86      7.46 o
  -3  19  11        7.02        0.35      7.36 o
  -2  19  11       15.11       12.74      5.58 o
  -1  19  11        0.01        3.71      6.59 o
   0  19  11        1.79       -1.04      6.77 o
   1  19  11       10.09       -6.82      6.82 o
   2  19  11       18.18       15.26      8.64 o
   3  19  11       11.68       30.99      8.53 o
  -2  20  11       11.04       13.15      6.65 o
  -1  20  11       17.26       15.88      6.89 o
   0  20  11       71.87       69.63      8.28 o
 -13   0  12        6.33       -2.80      7.76 o
 -12   0  12        0.00       -4.40      5.97 o
 -11   0  12        4.42       -2.44      6.44 o
 -10   0  12       23.76       24.62      7.09 o
  -9   0  12       31.75       38.55      6.14 o
  -8   0  12        0.37        6.18      4.08 o
  -7   0  12      229.14      240.80      7.13 o
  -6   0  12       21.91       15.03      3.17 o
  -5   0  12       93.44       78.36      3.98 o
  -4   0  12        0.42       -2.98      3.12 o
  -3   0  12        4.87        9.85      3.38 o
  -2   0  12      161.80      166.17      6.73 o
  -1   0  12       41.83       34.91      5.05 o
   0   0  12      260.13      256.18     13.35 o
   1   0  12        0.06       -3.37      4.97 o
   2   0  12        2.67        4.11      5.19 o
   3   0  12       33.20       32.65      7.57 o
   4   0  12       19.85       27.61      7.93 o
   5   0  12       20.21       22.65      8.25 o
   6   0  12        0.09        4.84      8.03 o
   7   0  12      164.11      169.63     18.70 o
   8   0  12        0.03       16.25     14.19 o
   9   0  12        1.45       -2.19     14.71 o
  10   0  12        2.26        1.81     15.61 o
  11   0  12        3.23      -15.61     16.77 o
 -13   1  12        2.88        3.05      4.80 o
 -12   1  12        4.55       -1.44      4.64 o
 -11   1  12        0.17        2.95      5.25 o
 -10   1  12       36.23       35.75      3.94 o
  -9   1  12       40.33       45.14      4.57 o
  -8   1  12      122.03      134.04      4.17 o
  -7   1  12       25.34       25.66      2.65 o
  -6   1  12        0.39       -1.62      3.09 o
  -5   1  12        5.07        5.47      2.22 o
  -4   1  12       34.97       39.61      2.48 o
  -3   1  12       87.42       97.78      3.17 o
  -2   1  12      288.31      269.04      5.22 o
  -1   1  12      113.99      115.31      4.58 o
   0   1  12      170.98      145.50      5.66 o
   1   1  12      117.44      136.01      5.62 o
   2   1  12       26.97       23.15      3.99 o
   3   1  12        0.65       -2.36      4.01 o
   4   1  12        0.05       -2.17      4.99 o
   5   1  12      177.04      180.80      9.63 o
   6   1  12        3.52        1.29      5.59 o
   7   1  12        0.28       -5.85     12.76 o
   8   1  12        0.00       -9.08      9.08 o
   9   1  12        2.32      -10.25     10.25 o
  10   1  12        0.09       17.87     12.04 o
  11   1  12        0.00       -5.67     14.00 o
 -13   2  12        0.21       -4.88      4.88 o
 -12   2  12        0.22       -4.29      4.29 o
 -11   2  12        3.67        3.06      4.04 o
 -10   2  12       12.71       17.11      4.00 o
  -9   2  12       25.85       26.61      4.19 o
  -8   2  12       16.27       19.20      3.29 o
  -7   2  12       18.98       18.46      2.64 o
  -6   2  12      149.85      162.82      3.98 o
  -5   2  12       12.88       10.07      2.34 o
  -4   2  12       51.11       46.89      2.65 o
  -3   2  12      135.27      130.28      4.28 o
  -2   2  12      178.19      197.46      4.85 o
  -1   2  12      478.19      488.06     11.82 o
   0   2  12      444.10      400.11      7.04 o
   1   2  12       45.05       41.01      3.80 o
   2   2  12       16.68       10.87      3.86 o
   3   2  12        7.48       13.67      4.49 o
   4   2  12        0.00       -4.83      4.83 o
   5   2  12        9.12       11.83      5.65 o
   6   2  12        7.91        3.81      5.73 o
   7   2  12        4.38        5.60      7.42 o
   8   2  12        9.85        3.02      9.98 o
   9   2  12        0.00        0.53     10.62 o
  10   2  12        0.05      -10.05     10.92 o
  11   2  12        3.95        9.72     12.51 o
 -12   3  12        0.40       -1.16      3.51 o
 -11   3  12       16.71       18.23      3.81 o
 -10   3  12        5.20       -1.94      3.35 o
  -9   3  12        8.80        4.70      3.25 o
  -8   3  12        0.58       -2.90      2.90 o
  -7   3  12        0.13       -0.63      2.71 o
  -6   3  12       26.12       24.10      2.24 o
  -5   3  12       48.99       55.78      2.95 o
  -4   3  12       58.52       47.07      2.75 o
  -3   3  12       54.41       48.91      2.97 o
  -2   3  12      188.77      153.06      4.65 o
  -1   3  12        0.35        0.90      2.50 o
   0   3  12      594.27      594.93      9.02 o
   1   3  12       32.09       30.62      4.23 o
   2   3  12        0.89       -3.64      3.64 o
   3   3  12        3.86        0.11      4.04 o
   4   3  12        0.83        0.45      4.72 o
   5   3  12        0.02        1.60      4.62 o
   6   3  12        5.15        7.82     10.51 o
   7   3  12        5.94       -2.07      7.20 o
   8   3  12        0.16       -5.75      9.62 o
   9   3  12        1.45       17.27     11.61 o
  10   3  12        0.02        4.58     11.40 o
  11   3  12        0.91      -11.49     11.49 o
 -12   4  12        0.10       -7.13      7.13 o
 -11   4  12        0.43       -0.31      5.83 o
 -10   4  12        0.63        1.31      3.08 o
  -9   4  12       15.75       18.30      4.16 o
  -8   4  12       33.50       34.78      3.37 o
  -7   4  12       70.57       83.95      4.46 o
  -6   4  12       84.03       77.99      3.16 o
  -5   4  12        4.00        2.13      2.12 o
  -4   4  12       95.01       80.12      3.14 o
  -3   4  12      160.40      149.11      4.00 o
  -2   4  12       26.55       43.64      2.92 o
  -1   4  12      500.04      456.73      6.36 o
   0   4  12      233.53      240.62      5.42 o
   1   4  12       53.14       52.24      4.27 o
   2   4  12       14.94       12.06      4.48 o
   3   4  12        8.41        3.85      4.14 o
   4   4  12        2.28        2.07      4.84 o
   5   4  12       11.19        9.80      5.32 o
   6   4  12        6.54        7.01      6.55 o
   7   4  12        3.28        5.48      6.93 o
   8   4  12        0.00       -1.97     10.83 o
   9   4  12        0.28        7.38     10.44 o
  10   4  12        0.46       -4.36     11.22 o
  11   4  12        0.45       -1.80     11.90 o
 -12   5  12       21.84       24.26      8.00 o
 -11   5  12       27.79       31.96      6.20 o
 -10   5  12       16.67       21.16      5.53 o
  -9   5  12        2.51        0.99      4.70 o
  -8   5  12       40.19       41.70      2.99 o
  -7   5  12        0.66        2.27      3.60 o
  -6   5  12       35.55       33.20      2.70 o
  -5   5  12       79.85       73.36      3.60 o
  -4   5  12       31.10       22.98      2.66 o
  -3   5  12       52.61       45.81      2.86 o
  -2   5  12       44.65       36.87      2.71 o
  -1   5  12      170.29      148.98      3.96 o
   0   5  12        3.23       -2.47      2.47 o
   1   5  12      168.69      172.44      5.36 o
   2   5  12       84.32       91.43      9.63 o
   3   5  12        0.13        3.85      4.67 o
   4   5  12       44.08       51.38      5.77 o
   5   5  12        4.81        2.37      6.16 o
   6   5  12        0.11       -2.93      6.18 o
   7   5  12       52.74       42.77      7.70 o
   8   5  12        0.13        0.70      7.43 o
   9   5  12        0.00       -6.77     10.22 o
  10   5  12        6.13       33.64     12.13 o
 -12   6  12        3.82       14.56      6.05 o
 -11   6  12        0.36       -1.25      5.54 o
 -10   6  12        1.93       -3.75      5.00 o
  -9   6  12       16.98       10.62      4.92 o
  -8   6  12        3.51        5.63      4.30 o
  -7   6  12       38.65       43.26      3.32 o
  -6   6  12        4.21        4.45      2.44 o
  -5   6  12       10.57       12.77      2.70 o
  -4   6  12       25.16       24.67      3.32 o
  -3   6  12       20.02       15.22      2.45 o
  -2   6  12        0.57       -2.36      2.36 o
  -1   6  12       80.59       73.53      3.06 o
   0   6  12        8.15        7.60      2.61 o
   1   6  12       34.05       27.25      3.71 o
   2   6  12      258.14      236.73      7.12 o
   3   6  12      122.42      131.53      6.66 o
   4   6  12       53.20       65.48      5.96 o
   5   6  12      242.73      225.70     11.35 o
   6   6  12       36.87       24.47      6.96 o
   7   6  12        1.78        2.07      6.93 o
   8   6  12       21.25       20.35      7.85 o
   9   6  12        3.60        5.77      8.70 o
  10   6  12        0.91        6.16     15.22 o
 -12   7  12        0.00       -4.62      5.89 o
 -11   7  12       13.24       24.05      5.77 o
 -10   7  12        3.08       10.14      5.10 o
  -9   7  12       10.90       13.63      4.76 o
  -8   7  12       65.01       57.26      4.08 o
  -7   7  12        2.87        3.36      3.28 o
  -6   7  12        0.48        2.39      2.15 o
  -5   7  12        8.63        9.24      2.59 o
  -4   7  12        3.82        3.24      3.27 o
  -3   7  12        3.81        4.10      2.29 o
  -2   7  12        1.53        1.48      2.42 o
  -1   7  12        0.06       -2.34      2.43 o
   0   7  12        9.65        9.78      2.84 o
   1   7  12       62.40       55.26      4.18 o
   2   7  12       39.33       40.58      4.65 o
   3   7  12      334.79      315.20     12.12 o
   4   7  12       16.96       15.43      6.08 o
   5   7  12       64.36       65.36      9.53 o
   6   7  12       50.51       54.26      9.00 o
   7   7  12       12.25        8.46      7.26 o
   8   7  12        3.74        0.85      8.43 o
   9   7  12        2.19       -5.95      8.55 o
  10   7  12        0.36      -19.54     19.54 o
 -12   8  12        0.05        5.99      9.55 o
 -11   8  12       30.52       31.76      5.83 o
 -10   8  12       15.86       24.39      5.34 o
  -9   8  12        7.02       10.62      3.70 o
  -8   8  12       96.62       96.23      7.40 o
  -7   8  12       11.82       10.45      5.82 o
  -6   8  12       72.78       76.35      4.44 o
  -5   8  12       18.93       19.65      2.62 o
  -4   8  12      106.74      109.88      5.58 o
  -3   8  12       34.12       33.04      3.92 o
  -2   8  12       10.22        6.83      2.47 o
  -1   8  12       42.40       37.32      3.04 o
   0   8  12      217.54      197.54      5.03 o
   1   8  12      168.68      164.49      5.56 o
   2   8  12        0.75        0.05      4.20 o
   3   8  12       57.27       56.20      5.99 o
   4   8  12       41.15       42.49      6.78 o
   5   8  12        2.18       -7.00      7.28 o
   6   8  12        9.52        4.25     10.58 o
   7   8  12        6.39       -1.88      8.07 o
   8   8  12        0.13        6.93     13.61 o
   9   8  12        0.01       -8.59      8.59 o
  10   8  12        0.88       -2.67     11.67 o
 -11   9  12        4.51       11.52      4.85 o
 -10   9  12        5.40        6.68      3.60 o
  -9   9  12        0.16       -3.22      3.52 o
  -8   9  12       10.83       15.56      3.27 o
  -7   9  12        0.21       -0.38      3.16 o
  -6   9  12        6.29        5.17      3.18 o
  -5   9  12       22.34       18.39      3.53 o
  -4   9  12        1.29        3.27      2.71 o
  -3   9  12       83.70       82.48      3.72 o
  -2   9  12        1.82        0.28      2.47 o
  -1   9  12       35.24       41.90      3.39 o
   0   9  12        1.40        1.25      2.91 o
   1   9  12       78.81       76.01      6.66 o
   2   9  12       54.72       46.34      5.02 o
   3   9  12        0.24        6.34      5.62 o
   4   9  12        0.75       -1.43      6.14 o
   5   9  12        0.50       -5.33      7.50 o
   6   9  12        2.33        1.55      8.34 o
   7   9  12        0.38       -2.54      8.58 o
   8   9  12        0.19        6.81     13.22 o
   9   9  12        1.18      -16.72     19.28 o
 -11  10  12        5.60       -1.88      5.98 o
 -10  10  12        1.41       -1.78      7.80 o
  -9  10  12        4.29       -4.09      7.35 o
  -8  10  12      113.21      108.15      4.48 o
  -7  10  12        5.48       13.88      3.33 o
  -6  10  12       20.48       24.34      3.41 o
  -5  10  12       53.45       61.02      4.09 o
  -4  10  12      131.72      129.43      5.93 o
  -3  10  12       33.69       37.42      3.28 o
  -2  10  12        0.86        2.25      2.53 o
  -1  10  12       22.05       26.88      4.07 o
   0  10  12        0.12        0.20      3.06 o
   1  10  12        0.80        3.05      3.88 o
   2  10  12       24.43       12.84      5.22 o
   3  10  12       27.40       23.30     10.71 o
   4  10  12        4.75        1.36      6.28 o
   5  10  12        8.87       11.84      8.30 o
   6  10  12       11.37        4.03      8.56 o
   7  10  12        7.20       -0.30     10.11 o
   8  10  12        3.21       18.10     10.87 o
   9  10  12        1.40        4.52     20.70 o
 -11  11  12        5.03        0.52     16.51 o
 -10  11  12        0.02        9.67     16.00 o
  -9  11  12        1.02        7.61     14.58 o
  -8  11  12        5.36       -4.90     14.45 o
  -7  11  12       19.63       20.64      3.35 o
  -6  11  12      226.34      223.85     11.36 o
  -5  11  12       20.73       19.76      3.83 o
  -4  11  12       43.58       44.27      3.24 o
  -3  11  12       20.01       25.06      3.30 o
  -2  11  12       37.57       37.89      2.85 o
  -1  11  12       40.83       48.08      3.62 o
   0  11  12        0.84       -3.22      3.22 o
   1  11  12        0.21       -4.24      4.24 o
   2  11  12       25.17       17.73      5.45 o
   3  11  12        1.99       -0.73      5.57 o
   4  11  12       11.39        6.15      6.99 o
   5  11  12       10.39       -7.25      7.62 o
   6  11  12        9.83        3.05      8.98 o
   7  11  12        6.74       11.77     19.09 o
   8  11  12       28.67       31.73     15.35 o
   9  11  12        7.05        3.13     10.71 o
 -10  12  12        0.68       11.87     17.03 o
  -9  12  12        1.70       -7.22     15.22 o
  -8  12  12        2.52       -0.39     15.35 o
  -7  12  12        2.13       -3.03      3.03 o
  -6  12  12       81.86       92.12      4.77 o
  -5  12  12        9.37       10.13      3.56 o
  -4  12  12       12.08        5.50      2.79 o
  -3  12  12        3.56        0.08      3.11 o
  -2  12  12        0.21       -2.94      2.94 o
  -1  12  12       12.54       11.04      4.39 o
   0  12  12       39.95       33.35      3.86 o
   1  12  12       12.94       11.86      5.20 o
   2  12  12        3.24       -3.26      5.46 o
   3  12  12        0.04        5.78      5.82 o
   4  12  12        0.02       -3.78      6.83 o
   5  12  12        5.51        1.67      8.57 o
   6  12  12        5.28       -3.08      9.84 o
   7  12  12        7.32        7.63     10.59 o
   8  12  12        9.99       -9.83     10.07 o
 -10  13  12        5.02        9.29     16.77 o
  -9  13  12        5.87       18.96     17.03 o
  -8  13  12        0.35        5.16     16.00 o
  -7  13  12        0.90        0.42      3.17 o
  -6  13  12        2.53        1.34      3.56 o
  -5  13  12      105.25       90.54      4.88 o
  -4  13  12       90.57       88.83      5.03 o
  -3  13  12        0.05       -3.13      3.13 o
  -2  13  12       17.46       16.12      4.19 o
  -1  13  12        0.30       -0.41      3.25 o
   0  13  12        2.24       -1.95      4.64 o
   1  13  12       23.39       16.63      5.36 o
   2  13  12       31.30       31.91      7.23 o
   3  13  12        0.57       -0.81      6.14 o
   4  13  12       18.22       19.19      7.41 o
   5  13  12        0.03       -4.12      8.61 o
   6  13  12        2.21        3.67     25.61 o
   7  13  12        5.30        4.92     10.34 o
   8  13  12        2.52        8.11     10.81 o
  -9  14  12        3.36       17.80     17.03 o
  -8  14  12       19.53       14.32     15.87 o
  -7  14  12       26.90       30.35      3.98 o
  -6  14  12        6.23        1.41      4.30 o
  -5  14  12        0.59       -4.32      4.32 o
  -4  14  12       38.24       40.85      4.98 o
  -3  14  12       92.97       99.91      4.61 o
  -2  14  12       48.46       54.87      4.24 o
  -1  14  12        0.00       -3.43      3.43 o
   0  14  12       67.66       70.31      5.98 o
   1  14  12       21.49       29.62      5.67 o
   2  14  12        4.82        5.62      6.24 o
   3  14  12        6.24        8.95      6.54 o
   4  14  12        0.21       -7.17      7.17 o
   5  14  12        0.89       -9.52     14.77 o
   6  14  12        2.53      -10.37     10.51 o
   7  14  12        0.18       11.45     10.88 o
  -8  15  12        8.25       34.06     17.80 o
  -7  15  12        2.87        8.17      4.52 o
  -6  15  12       11.67        3.69      4.82 o
  -5  15  12       11.64       12.12      4.45 o
  -4  15  12        1.59       -1.06      4.53 o
  -3  15  12        6.51        9.56      4.65 o
  -2  15  12       89.66       96.42      5.35 o
  -1  15  12       33.15       34.99      4.90 o
   0  15  12       45.69       35.57      6.44 o
   1  15  12        9.28        4.88      6.56 o
   2  15  12        2.80        3.66      8.67 o
   3  15  12       29.19       21.80      7.03 o
   4  15  12        1.77        4.01      8.49 o
   5  15  12        0.01       -4.85      8.27 o
   6  15  12        3.74      -10.97     16.19 o
  -7  16  12        5.02        7.87      3.72 o
  -6  16  12        0.02       -1.32      4.16 o
  -5  16  12       15.77       11.88      5.62 o
  -4  16  12        0.00       -6.26      6.26 o
  -3  16  12       56.82       58.96      7.00 o
  -2  16  12        3.91       -3.16      4.13 o
  -1  16  12        3.36       -0.27      4.54 o
   0  16  12        0.23       -0.32      5.66 o
   1  16  12        0.54        3.84      6.64 o
   2  16  12        0.80        5.33      7.67 o
   3  16  12        1.94       -7.21      7.21 o
   4  16  12        6.80        9.88      8.89 o
   5  16  12       10.05       -4.39      8.77 o
   6  16  12       20.61       19.12      9.47 o
  -6  17  12        6.97        7.00      4.41 o
  -5  17  12       26.45       28.97      5.36 o
  -4  17  12        2.62        1.74      5.32 o
  -3  17  12        2.78        6.03      6.88 o
  -2  17  12       17.35       17.57      5.34 o
  -1  17  12       13.95       12.61      5.30 o
   0  17  12        0.03        7.74      6.67 o
   1  17  12        0.11        5.26      6.75 o
   2  17  12        0.48       -7.06      7.06 o
   3  17  12        0.31       -7.41      7.41 o
   4  17  12        6.90        8.21      9.07 o
   5  17  12        0.27       -8.66      8.66 o
  -5  18  12       13.18       16.65      6.69 o
  -4  18  12       21.74       31.65      8.31 o
  -3  18  12        5.62       13.19      7.33 o
  -2  18  12        6.97        6.84      5.36 o
  -1  18  12        1.99       -1.53      6.35 o
   0  18  12        0.97       -6.54      6.54 o
   1  18  12        0.01       -6.77      6.77 o
   2  18  12        8.79       12.14      7.62 o
   3  18  12        1.12        0.26      7.86 o
  -3  19  12        5.89        8.25      7.60 o
  -2  19  12       10.68       10.77      7.15 o
  -1  19  12       10.29        5.80      6.60 o
   0  19  12       32.67       32.40      9.03 o
   1  19  12        0.21        4.91      9.31 o
   2  19  12        2.06       -0.90     16.00 o
 -12   1  13        2.65        5.08      4.75 o
 -11   1  13        0.01        0.55      4.61 o
 -10   1  13        5.96       -1.63      3.72 o
  -9   1  13        3.19       -0.07      3.39 o
  -8   1  13        0.17       -1.37      2.88 o
  -7   1  13      152.03      158.81      6.20 o
  -6   1  13      100.58      103.09      3.07 o
  -5   1  13       52.07       58.25      2.97 o
  -4   1  13       26.59       22.95      2.93 o
  -3   1  13       35.55       30.96      3.04 o
  -2   1  13       42.31       38.11      3.41 o
  -1   1  13      245.51      217.86      6.65 o
   0   1  13       43.24       60.10      4.89 o
   1   1  13       39.28       35.26      4.46 o
   2   1  13        0.23        1.38      3.87 o
   3   1  13       17.94       22.83      5.38 o
   4   1  13        0.52       -4.14      6.76 o
   5   1  13       14.42       21.19      6.04 o
   6   1  13        9.86       12.91      6.38 o
   7   1  13       14.79       10.91      7.91 o
   8   1  13       11.17       13.40     16.58 o
   9   1  13        3.24        5.19     11.29 o
  10   1  13        1.04       -7.46     11.52 o
 -12   2  13        5.11        9.95      4.39 o
 -11   2  13        0.27       -0.76      4.39 o
 -10   2  13        0.55       -3.82      3.82 o
  -9   2  13        9.68        4.34      3.74 o
  -8   2  13        1.54       -0.18      3.53 o
  -7   2  13       45.39       54.89      3.06 o
  -6   2  13        7.96        9.66      2.40 o
  -5   2  13        0.88        5.63      2.52 o
  -4   2  13        0.22       -1.81      2.46 o
  -3   2  13       97.14      102.56      3.93 o
  -2   2  13      170.69      156.42      4.89 o
  -1   2  13     1172.49     1103.03     16.68 o
   0   2  13      174.74      167.82      6.27 o
   1   2  13       11.93       10.30      4.22 o
   2   2  13       85.33       90.72      8.19 o
   3   2  13       21.07       15.78      4.69 o
   4   2  13        1.99        0.14      5.30 o
   5   2  13        9.06       16.03      5.91 o
   6   2  13        0.01       -5.95      5.95 o
   7   2  13        0.00        2.20      7.75 o
   8   2  13        0.11       -7.95      7.95 o
   9   2  13        0.57       -4.65     10.98 o
  10   2  13        2.53      -10.89     10.89 o
 -12   3  13       10.38       22.30      5.42 o
 -11   3  13        0.61       -3.14      3.69 o
 -10   3  13        0.43        1.45      3.95 o
  -9   3  13       33.10       28.35      3.59 o
  -8   3  13        3.42        3.06      3.13 o
  -7   3  13       20.79       26.51      3.02 o
  -6   3  13       26.33       29.18      2.58 o
  -5   3  13        5.29        7.94      2.61 o
  -4   3  13        0.97       -0.20      2.59 o
  -3   3  13       17.54       10.56      2.76 o
  -2   3  13       99.46      104.10      4.73 o
  -1   3  13        8.27        9.38      2.81 o
   0   3  13      491.77      436.09      8.46 o
   1   3  13      133.50      148.97      6.32 o
   2   3  13      129.54      130.78      7.03 o
   3   3  13        1.48        6.04      4.55 o
   4   3  13        0.01       -4.01      6.46 o
   5   3  13        1.64       -5.09      5.59 o
   6   3  13        0.10       -6.80      6.80 o
   7   3  13        0.86       -1.86      7.76 o
   8   3  13        0.73        2.14      8.44 o
   9   3  13        0.03      -10.09     10.09 o
  10   3  13        0.28       -5.97     11.43 o
 -12   4  13        4.38        0.80     13.08 o
 -11   4  13       16.47       18.22      7.67 o
 -10   4  13       37.41       44.44      4.35 o
  -9   4  13       38.69       43.18      4.16 o
  -8   4  13       41.35       44.25      4.48 o
  -7   4  13        9.61       10.69      2.83 o
  -6   4  13        2.31        0.30      2.63 o
  -5   4  13        3.65        5.17      2.45 o
  -4   4  13       72.81       66.69      3.22 o
  -3   4  13       18.10       15.83      2.77 o
  -2   4  13      116.55       98.36      4.17 o
  -1   4  13       30.72       31.96      3.13 o
   0   4  13      202.47      191.17      5.51 o
   1   4  13       74.56       84.53      7.09 o
   2   4  13      361.51      378.61      9.32 o
   3   4  13        0.60       -4.57      4.57 o
   4   4  13        2.34       -1.90      5.07 o
   5   4  13        3.68        0.77      5.46 o
   6   4  13       21.49       16.07      7.73 o
   7   4  13        1.48        9.95      8.15 o
   8   4  13        8.49       22.24      8.77 o
   9   4  13        0.03        3.48     12.71 o
  10   4  13        1.55       27.61     12.59 o
 -12   5  13        8.08       -1.47      7.88 o
 -11   5  13       21.03       28.51      7.54 o
 -10   5  13        1.11        0.74      5.48 o
  -9   5  13        5.28        0.78      4.96 o
  -8   5  13      152.85      147.48      4.20 o
  -7   5  13        5.65        4.51      2.61 o
  -6   5  13       30.76       31.39      2.90 o
  -5   5  13      194.20      197.57      5.17 o
  -4   5  13       36.69       32.32      2.84 o
  -3   5  13      152.64      145.23      4.11 o
  -2   5  13       18.57       14.12      2.84 o
  -1   5  13       27.18       25.73      3.66 o
   0   5  13        7.80        4.68      3.24 o
   1   5  13       14.11       13.01      4.01 o
   2   5  13       20.02       22.52      4.36 o
   3   5  13       42.42       39.89      5.43 o
   4   5  13        2.39       -5.64      5.64 o
   5   5  13       22.41       22.13      7.68 o
   6   5  13       44.87       52.37      7.79 o
   7   5  13        0.36       -6.72      6.72 o
   8   5  13       17.06       16.69      8.89 o
   9   5  13        0.64       -2.62      8.91 o
  10   5  13        0.22       17.08     12.40 o
 -12   6  13        6.80        5.87      6.08 o
 -11   6  13        0.23       -2.07      5.70 o
 -10   6  13        4.31        3.73      5.16 o
  -9   6  13        6.34       -2.34      3.88 o
  -8   6  13       21.49       23.11      3.94 o
  -7   6  13       66.51       76.25      3.26 o
  -6   6  13       26.86       29.95      3.76 o
  -5   6  13        1.03       -1.64      2.78 o
  -4   6  13        2.07        3.26      2.28 o
  -3   6  13       39.43       39.22      3.00 o
  -2   6  13       18.95       21.13      2.79 o
  -1   6  13       13.03       14.69      3.04 o
   0   6  13       15.02       12.99      3.06 o
   1   6  13        0.05       -2.52      3.96 o
   2   6  13        0.14       -4.09      4.09 o
   3   6  13       27.88       25.97      5.38 o
   4   6  13       11.14       19.72      6.20 o
   5   6  13       60.76       76.89      9.21 o
   6   6  13        2.47        5.00      8.30 o
   7   6  13       36.64       43.60      8.38 o
   8   6  13        1.42        0.81      8.58 o
   9   6  13        8.62       12.21      9.18 o
  10   6  13        0.04       -4.66     13.48 o
 -11   7  13       11.22       14.13      7.63 o
 -10   7  13       15.78       13.52      4.63 o
  -9   7  13       77.65       83.66      4.92 o
  -8   7  13       30.77       30.54      4.04 o
  -7   7  13       38.92       46.27      6.28 o
  -6   7  13        4.84        3.40      2.18 o
  -5   7  13       60.41       72.35      3.81 o
  -4   7  13        3.00       -0.95      2.99 o
  -3   7  13       52.50       46.22      3.00 o
  -2   7  13        9.34        4.51      2.72 o
  -1   7  13       22.48       16.30      3.10 o
   0   7  13       71.05       74.86      4.23 o
   1   7  13        4.44       -2.16      4.07 o
   2   7  13       59.92       58.12      5.11 o
   3   7  13       15.51       22.87      5.36 o
   4   7  13        0.01       -1.51      7.59 o
   5   7  13      141.18      137.45     17.16 o
   6   7  13       31.38       35.71      9.23 o
   7   7  13        1.26       -1.28      8.96 o
   8   7  13       10.07       12.35     10.76 o
   9   7  13        6.01        1.32      8.93 o
 -11   8  13        5.89        4.51      4.15 o
 -10   8  13        0.89        1.62      3.90 o
  -9   8  13       30.95       33.66      4.52 o
  -8   8  13       90.93       93.85      5.11 o
  -7   8  13       15.75       11.75      3.54 o
  -6   8  13        1.21       -3.98      3.98 o
  -5   8  13      144.77      155.95      4.89 o
  -4   8  13       71.34       78.76      5.68 o
  -3   8  13       14.39       19.03      2.71 o
  -2   8  13       21.57       16.40      3.05 o
  -1   8  13       14.83       14.12      3.19 o
   0   8  13        4.16        4.06      3.35 o
   1   8  13       79.89       75.14      5.31 o
   2   8  13        6.15       10.79      4.54 o
   3   8  13       41.92       41.34      5.90 o
   4   8  13        5.56        1.40      7.32 o
   5   8  13        2.45       -2.95      7.76 o
   6   8  13        6.37        9.67      8.92 o
   7   8  13       11.56       11.61     10.48 o
   8   8  13        1.59       -4.28     10.39 o
   9   8  13        1.23       -1.34     11.13 o
 -11   9  13       19.75       21.93      4.07 o
 -10   9  13        3.54        6.46      3.89 o
  -9   9  13        2.24       -0.06      3.52 o
  -8   9  13       24.86       34.35      4.01 o
  -7   9  13       60.45       69.56      4.40 o
  -6   9  13        8.72        7.07      4.14 o
  -5   9  13        5.73        7.28      2.86 o
  -4   9  13        3.43        2.50      3.10 o
  -3   9  13       25.65       23.25      3.43 o
  -2   9  13       77.60       78.88      3.81 o
  -1   9  13        2.07        5.87      3.12 o
   0   9  13        8.26       11.11      3.71 o
   1   9  13       46.31       51.18      5.07 o
   2   9  13        1.50       -4.52      4.52 o
   3   9  13       26.76       26.47      8.44 o
   4   9  13        1.22       -1.62      6.57 o
   5   9  13        2.85       12.27      8.19 o
   6   9  13        1.75        1.22      8.55 o
   7   9  13        0.33       -9.80      9.80 o
   8   9  13        0.19        8.93     10.88 o
   9   9  13        0.10       -1.90     10.96 o
 -11  10  13        1.17        0.26     14.06 o
 -10  10  13       16.05       15.23      4.44 o
  -9  10  13        7.42        7.04      3.36 o
  -8  10  13        8.66        4.59      3.49 o
  -7  10  13        1.64        4.83      3.58 o
  -6  10  13       52.31       54.78      4.33 o
  -5  10  13      122.22      138.20      5.63 o
  -4  10  13       52.87       59.57      3.69 o
  -3  10  13        0.58        1.49      3.83 o
  -2  10  13       69.92       74.38      3.42 o
  -1  10  13       79.20       80.39      4.11 o
   0  10  13       21.28       16.64      3.97 o
   1  10  13       12.06        8.12      4.13 o
   2  10  13        3.18        0.07      5.13 o
   3  10  13       10.58       16.54      5.83 o
   4  10  13       51.37       55.90     11.39 o
   5  10  13        0.61       -8.18      8.18 o
   6  10  13        0.84       -7.77      8.60 o
   7  10  13        4.17       -0.43     10.38 o
   8  10  13        0.06        2.91     10.47 o
   9  10  13        1.14      -14.32     14.32 o
 -10  11  13        4.90        9.67     16.00 o
  -9  11  13        3.35        8.28      5.87 o
  -8  11  13        0.48        2.54      3.24 o
  -7  11  13       91.83      109.80      5.48 o
  -6  11  13      158.20      154.93      8.10 o
  -5  11  13        0.30        4.37      3.84 o
  -4  11  13        1.22       -1.54      2.99 o
  -3  11  13       34.33       31.66      3.52 o
  -2  11  13        2.19        0.15      3.05 o
  -1  11  13       64.12       63.04      4.03 o
   0  11  13       29.53       44.96      4.33 o
   1  11  13       16.47       20.51      4.71 o
   2  11  13        5.10       -4.60      5.37 o
   3  11  13       13.10       -4.32      5.76 o
   4  11  13       15.47        4.54      8.16 o
   5  11  13        0.34      -11.17     16.10 o
   6  11  13       18.04       11.17     10.40 o
   7  11  13        5.04       -9.71      9.71 o
   8  11  13       22.68        8.39     11.21 o
 -10  12  13        0.15       -7.87     16.00 o
  -9  12  13       11.92       -8.13     15.87 o
  -8  12  13        0.35        0.90      6.64 o
  -7  12  13        3.62        4.38      3.50 o
  -6  12  13        0.28        1.42      3.75 o
  -5  12  13        5.86        9.38      4.13 o
  -4  12  13      159.91      156.84      8.59 o
  -3  12  13        1.87        0.85      3.38 o
  -2  12  13        0.05        4.10      3.45 o
  -1  12  13        1.04       -3.26      3.26 o
   0  12  13        5.44        4.56      4.44 o
   1  12  13        2.62       -0.43      5.94 o
   2  12  13        9.59       -2.89      5.75 o
   3  12  13       10.18        2.94      6.16 o
   4  12  13        2.50        3.48      8.12 o
   5  12  13        9.29       -7.65      8.74 o
   6  12  13        2.24        3.71     10.06 o
   7  12  13        4.53       14.58     10.84 o
   8  12  13        7.93       -6.32     10.84 o
  -9  13  13        0.43      -15.35     15.35 o
  -8  13  13        5.49       -0.64     15.35 o
  -7  13  13        5.10        1.99      3.43 o
  -6  13  13       21.08       22.10      5.07 o
  -5  13  13       31.21       28.94      4.55 o
  -4  13  13        3.51        1.37      4.16 o
  -3  13  13      133.29      149.61      5.74 o
  -2  13  13       10.91       10.71      3.63 o
  -1  13  13        2.61       -0.27      3.53 o
   0  13  13        0.05       -4.83      4.83 o
   1  13  13       13.22        9.15      6.38 o
   2  13  13        4.11       -1.96      6.64 o
   3  13  13        8.65       -6.02      6.34 o
   4  13  13        5.14        3.04      7.64 o
   5  13  13        0.01        6.51     10.40 o
   6  13  13        0.01      -10.38     10.38 o
   7  13  13        1.04        8.71     11.31 o
  -8  14  13        9.26        9.03     17.16 o
  -7  14  13       11.52       11.57      3.71 o
  -6  14  13       14.19       16.19      4.41 o
  -5  14  13       53.69       47.53      4.91 o
  -4  14  13       71.02       75.25      9.13 o
  -3  14  13      110.31      116.32      5.35 o
  -2  14  13        1.73        0.97      5.61 o
  -1  14  13        0.01        1.27      4.37 o
   0  14  13        1.02        8.20      5.18 o
   1  14  13       36.25       40.77      6.95 o
   2  14  13        2.88        4.52      7.56 o
   3  14  13       20.37       18.18      7.72 o
   4  14  13       11.79        2.35      8.34 o
   5  14  13        1.87       11.48      8.96 o
   6  14  13        0.08       -2.47     10.84 o
  -8  15  13        1.61      -15.48     15.48 o
  -7  15  13       22.13       19.29      3.90 o
  -6  15  13       31.71       22.41      4.61 o
  -5  15  13        0.52       -0.79      4.40 o
  -4  15  13        1.09        1.34      4.73 o
  -3  15  13       49.25       62.46     11.64 o
  -2  15  13       58.12       65.70      5.11 o
  -1  15  13        1.33        4.97      4.31 o
   0  15  13        4.83        6.52      5.39 o
   1  15  13        0.69        1.26      6.63 o
   2  15  13        7.42       -6.85      6.85 o
   3  15  13        5.12        6.94      7.45 o
   4  15  13        0.37       -0.88      9.81 o
   5  15  13        1.66       -6.97      8.48 o
   6  15  13        0.46        0.20      8.98 o
  -7  16  13        4.04       -2.26      7.31 o
  -6  16  13       20.43       24.21      6.34 o
  -5  16  13        9.03        0.33      5.49 o
  -4  16  13       17.64       16.59      5.33 o
  -3  16  13       76.35       91.53      8.52 o
  -2  16  13        0.61        1.27      4.30 o
  -1  16  13        1.57        1.44      5.18 o
   0  16  13       40.51       43.00      5.90 o
   1  16  13        5.04       -2.38      6.74 o
   2  16  13        2.15       -7.00      7.00 o
   3  16  13        0.42       -0.28      7.52 o
   4  16  13        5.56        5.37      8.96 o
   5  16  13        2.54       -8.58      8.58 o
  -6  17  13        8.07        4.45      4.74 o
  -5  17  13       12.00        8.19      4.88 o
  -4  17  13        8.90        6.19      6.83 o
  -3  17  13       35.44       47.75      8.00 o
  -2  17  13       28.53       40.43      6.25 o
  -1  17  13        6.51       10.15      5.48 o
   0  17  13        6.38       -0.53      6.56 o
   1  17  13        1.44        3.65      6.99 o
   2  17  13        1.04        0.74      7.34 o
   3  17  13        0.33       -6.92      7.66 o
   4  17  13        0.19       -2.17     11.18 o
  -4  18  13        0.00       -3.17      6.79 o
  -3  18  13        0.20       -7.75      9.06 o
  -2  18  13        4.61        1.21      5.89 o
  -1  18  13       10.84       -0.70      6.56 o
   0  18  13        3.90        4.52      7.13 o
   1  18  13        7.66       -6.42      9.02 o
   2  18  13        3.44       -5.33      7.37 o
  -1  19  13       13.71       12.25     18.32 o
 -12   0  14        1.17       -5.95      5.95 o
 -11   0  14        5.00       11.59      6.23 o
 -10   0  14        3.38       -1.13      5.80 o
  -9   0  14        0.73       -1.87      6.57 o
  -8   0  14        1.25       -3.84      3.84 o
  -7   0  14       19.58       24.88      4.13 o
  -6   0  14       53.00       55.84      4.92 o
  -5   0  14      299.46      297.70      7.92 o
  -4   0  14        6.46        4.80      4.41 o
  -3   0  14       90.50       90.18      5.84 o
  -2   0  14        0.00        3.67      6.01 o
  -1   0  14        1.56        7.42      6.63 o
   0   0  14       16.51       16.93      7.87 o
   1   0  14      104.50       94.52      9.20 o
   2   0  14      137.22      145.97     14.71 o
   3   0  14        3.08        4.85      7.83 o
   4   0  14        1.30      -10.33     13.54 o
   5   0  14        6.73       -5.67      8.56 o
   6   0  14        3.43       -8.38      8.38 o
   7   0  14       28.72       23.44     10.48 o
   8   0  14        0.32      -13.80     13.80 o
   9   0  14       39.70       38.70     18.19 o
  10   0  14        0.53       -3.74     17.03 o
 -12   1  14       17.33       14.81      5.04 o
 -11   1  14       10.25       11.24      4.86 o
 -10   1  14        6.28        5.44      4.54 o
  -9   1  14        1.67        4.26      3.87 o
  -8   1  14       80.98       87.49      3.73 o
  -7   1  14       33.28       33.82      3.15 o
  -6   1  14       63.41       76.90      4.63 o
  -5   1  14       27.19       29.20      3.23 o
  -4   1  14        4.98        5.90      2.91 o
  -3   1  14       25.94       24.19      3.29 o
  -2   1  14        5.91        4.83      3.36 o
  -1   1  14        2.37        1.82      4.69 o
   0   1  14      113.62      122.22      6.67 o
   1   1  14       21.62       19.38      4.76 o
   2   1  14        8.68        7.63      5.14 o
   3   1  14       15.24       23.41      6.98 o
   4   1  14       13.86        7.87      5.84 o
   5   1  14        1.02       -5.59      5.59 o
   6   1  14        0.39        0.78      6.31 o
   7   1  14       34.46       26.90      9.04 o
   8   1  14        0.02       -6.26     10.31 o
   9   1  14        2.01       13.87     11.85 o
  10   1  14        0.31      -10.95     15.54 o
 -12   2  14       21.72       30.88      4.66 o
 -11   2  14        2.62       -0.05      4.36 o
 -10   2  14        0.49       -3.87      3.87 o
  -9   2  14        9.97       11.60      3.98 o
  -8   2  14        6.43        5.12      3.40 o
  -7   2  14       14.57       22.74      3.03 o
  -6   2  14       51.64       53.44      3.89 o
  -5   2  14       52.05       51.78      3.61 o
  -4   2  14      115.87      122.18      5.39 o
  -3   2  14       10.86        9.25      3.19 o
  -2   2  14       13.73        8.73      3.51 o
  -1   2  14       74.23       69.13      5.56 o
   0   2  14      109.18      127.37      6.72 o
   1   2  14      100.00      100.13      7.09 o
   2   2  14      212.38      192.61      8.15 o
   3   2  14       40.81       39.78      7.10 o
   4   2  14        4.22        2.03      5.67 o
   5   2  14        0.01       -5.83      5.83 o
   6   2  14        0.01       -6.35      6.35 o
   7   2  14        0.03        6.25      8.40 o
   8   2  14        0.73       -7.36      8.23 o
   9   2  14        0.85       -5.11     12.64 o
  10   2  14        0.82        6.82     11.99 o
 -12   3  14        4.81       -0.31     10.97 o
 -11   3  14        0.00       -3.12      3.67 o
 -10   3  14        6.47       -1.15      5.15 o
  -9   3  14       36.81       46.34      4.12 o
  -8   3  14       13.26       13.71      3.35 o
  -7   3  14        6.42        6.00      3.29 o
  -6   3  14        0.10       -0.77      2.53 o
  -5   3  14        2.12       -0.82      2.76 o
  -4   3  14        1.77       -2.15      2.97 o
  -3   3  14       17.04       15.95      3.69 o
  -2   3  14        8.27        6.63      3.44 o
  -1   3  14        4.67        3.77      3.70 o
   0   3  14       65.92       53.14      5.80 o
   1   3  14      132.21      136.67      7.24 o
   2   3  14      176.65      163.75     12.64 o
   3   3  14       23.53       25.75      5.89 o
   4   3  14       11.70       11.81      6.77 o
   5   3  14        0.19        4.61      6.20 o
   6   3  14        0.17       -7.27      7.27 o
   7   3  14        0.33        4.35      8.33 o
   8   3  14        2.36       -8.23      8.23 o
   9   3  14        1.47       -7.48     10.90 o
  10   3  14        0.01       10.35     13.42 o
 -12   4  14       22.22       29.22      8.20 o
 -11   4  14        5.13        0.41      7.08 o
 -10   4  14        5.64        1.83      3.83 o
  -9   4  14        3.45        0.02      3.04 o
  -8   4  14        0.00        2.13      3.05 o
  -7   4  14       27.36       27.08      3.23 o
  -6   4  14       66.67       68.96      3.65 o
  -5   4  14       31.60       33.77      3.02 o
  -4   4  14       71.70       73.59      3.62 o
  -3   4  14       15.19       13.17      3.18 o
  -2   4  14      116.04      105.20      4.54 o
  -1   4  14       81.66       83.13      4.13 o
   0   4  14       21.11       25.69      5.64 o
   1   4  14      226.98      239.06      8.91 o
   2   4  14      163.20      178.01     11.08 o
   3   4  14        0.05       -3.35      5.38 o
   4   4  14        7.90        8.17      6.98 o
   5   4  14        4.27        1.79      7.24 o
   6   4  14        6.23        3.15      7.90 o
   7   4  14        5.84        3.76      8.75 o
   8   4  14        2.69        3.05      8.67 o
   9   4  14        0.09        3.56     11.43 o
  10   4  14        0.26       -2.14     11.98 o
 -12   5  14        5.84        5.70     10.50 o
 -11   5  14        1.66        4.24      8.92 o
 -10   5  14       26.58       36.57      4.98 o
  -9   5  14       37.75       40.04      4.84 o
  -8   5  14       25.25       19.39      2.93 o
  -7   5  14        4.61        4.00      2.81 o
  -6   5  14       39.37       35.08      3.17 o
  -5   5  14       14.43       15.13      3.28 o
  -4   5  14       18.13       12.85      2.79 o
  -3   5  14       36.89       34.05      3.18 o
  -2   5  14       28.43       24.10      3.61 o
  -1   5  14        9.74        6.07      3.30 o
   0   5  14       11.11       11.85      4.05 o
   1   5  14       68.97       64.52      5.34 o
   2   5  14        3.49        3.64      4.36 o
   3   5  14      106.47      102.30      6.73 o
   4   5  14      110.33      114.50      8.32 o
   5   5  14        9.21       18.93      8.17 o
   6   5  14        8.33       10.04      9.44 o
   7   5  14        3.33       -4.34      8.18 o
   8   5  14        0.33        2.52      8.68 o
   9   5  14       17.08       16.34      9.73 o
 -11   6  14       39.98       46.54      5.20 o
 -10   6  14       14.99       12.53      4.49 o
  -9   6  14        2.51       -3.20      4.02 o
  -8   6  14        2.76       -0.15      4.36 o
  -7   6  14       43.97       46.15      2.99 o
  -6   6  14       53.71       55.71      3.30 o
  -5   6  14       13.63       13.08      3.26 o
  -4   6  14        0.52       -0.76      2.53 o
  -3   6  14        2.68        1.30      2.82 o
  -2   6  14        5.95        4.03      3.13 o
  -1   6  14       35.19       30.22      3.50 o
   0   6  14        0.64        0.41      3.55 o
   1   6  14        2.70        3.53      4.12 o
   2   6  14        3.23       -4.88      5.02 o
   3   6  14        1.17        1.96      4.65 o
   4   6  14       38.95       44.33      7.34 o
   5   6  14       15.56       25.60      8.53 o
   6   6  14       26.28       37.47     11.32 o
   7   6  14       93.64       97.26     12.59 o
   8   6  14       21.72        2.74      9.96 o
   9   6  14        1.36        5.67      9.44 o
 -11   7  14        0.56        2.31      4.54 o
 -10   7  14        0.40        3.17      5.61 o
  -9   7  14       37.64       37.71      4.55 o
  -8   7  14        2.01        2.57      3.94 o
  -7   7  14       31.05       39.58      4.26 o
  -6   7  14      164.26      169.03      5.22 o
  -5   7  14       21.44       25.15      3.37 o
  -4   7  14       12.49       10.62      3.25 o
  -3   7  14        3.44        2.32      3.47 o
  -2   7  14       19.87       27.23      3.40 o
  -1   7  14        0.24        1.40      3.37 o
   0   7  14        0.19       -0.11      3.89 o
   1   7  14        6.00        7.20      4.37 o
   2   7  14        0.00       -1.57      4.41 o
   3   7  14        4.99        5.39      4.87 o
   4   7  14       22.81       17.57      7.87 o
   5   7  14      101.67      111.55     10.98 o
   6   7  14       11.48        4.30      9.42 o
   7   7  14        7.11        7.21     10.21 o
   8   7  14        7.98       14.03     11.74 o
   9   7  14        4.19        9.52     11.53 o
 -11   8  14        7.75        8.98      4.44 o
 -10   8  14        2.64        3.69      4.19 o
  -9   8  14       60.57       64.67      5.66 o
  -8   8  14       14.05       16.79      4.30 o
  -7   8  14        4.81        3.96      3.97 o
  -6   8  14      106.01      111.54      6.97 o
  -5   8  14        3.83        0.89      3.14 o
  -4   8  14       78.60       87.97      4.44 o
  -3   8  14       64.19       73.07      3.69 o
  -2   8  14       80.94       79.65      4.32 o
  -1   8  14       61.71       73.29      5.32 o
   0   8  14       20.87       15.44      4.23 o
   1   8  14       33.70       41.55      5.01 o
   2   8  14       78.17       66.89      5.65 o
   3   8  14       31.14       26.22      6.98 o
   4   8  14        0.08        7.36      7.77 o
   5   8  14        2.83       -7.85      8.05 o
   6   8  14        3.00       -3.27      9.04 o
   7   8  14        0.78       -5.33     10.03 o
   8   8  14        0.07        7.08     10.94 o
   9   8  14        0.20       -8.07     11.36 o
 -11   9  14        0.56       -7.87      7.87 o
 -10   9  14        6.87        1.69      3.96 o
  -9   9  14        4.59        3.64      3.90 o
  -8   9  14        0.07       -0.40      3.92 o
  -7   9  14        0.17       -3.56      3.77 o
  -6   9  14        3.97        3.32      4.05 o
  -5   9  14        0.50       -1.86      3.01 o
  -4   9  14        7.65        4.55      3.69 o
  -3   9  14       32.18       28.15      3.75 o
  -2   9  14        1.30       -3.31      3.31 o
  -1   9  14       53.60       56.87      3.99 o
   0   9  14       20.72       29.16      4.68 o
   1   9  14        8.31       10.77      5.64 o
   2   9  14        0.35       -0.30      4.80 o
   3   9  14       32.43       17.33      5.86 o
   4   9  14       12.54        7.78      8.05 o
   5   9  14        1.18       -8.22      8.22 o
   6   9  14        2.21      -15.08     15.08 o
   7   9  14        0.19      -10.35     10.35 o
   8   9  14        0.55       -7.19     10.80 o
 -10  10  14        1.01       -7.25     10.09 o
  -9  10  14       12.39        7.75      3.81 o
  -8  10  14        5.14        6.97      3.90 o
  -7  10  14        0.36        0.72      4.70 o
  -6  10  14       99.00      105.25      5.32 o
  -5  10  14        5.93        7.00      4.13 o
  -4  10  14        1.80        0.77      3.39 o
  -3  10  14       29.15       31.59      3.90 o
  -2  10  14       81.99       85.54      4.23 o
  -1  10  14       23.82       22.93      3.67 o
   0  10  14        0.83       -3.22      4.21 o
   1  10  14       10.56       13.80      5.38 o
   2  10  14        1.51       -4.42      5.46 o
   3  10  14       10.00        2.57      5.96 o
   4  10  14        5.91       -7.02      9.24 o
   5  10  14        9.86       -5.28     10.64 o
   6  10  14        0.59        0.23     10.53 o
   7  10  14        0.49        1.47     10.72 o
   8  10  14        2.72      -12.19     16.77 o
 -10  11  14       12.45       11.35      6.62 o
  -9  11  14        1.80        0.34      6.58 o
  -8  11  14        1.01        6.43      3.67 o
  -7  11  14        8.68       14.86      5.12 o
  -6  11  14       14.56       14.84      4.17 o
  -5  11  14       18.67       11.50      4.33 o
  -4  11  14      125.58      129.56      6.58 o
  -3  11  14       39.18       46.52      5.68 o
  -2  11  14       12.04        9.34      4.09 o
  -1  11  14       12.14       13.71      3.67 o
   0  11  14        7.47        2.14      4.55 o
   1  11  14       11.38        7.83      5.51 o
   2  11  14        0.78        0.11      6.34 o
   3  11  14        0.47        3.41      6.18 o
   4  11  14       14.91       11.74      7.97 o
   5  11  14        0.20       -1.72      9.52 o
   6  11  14        5.29        0.47     10.35 o
   7  11  14        1.14        4.57     11.17 o
  -9  12  14        2.59        2.71     15.87 o
  -8  12  14        1.82        1.57      3.45 o
  -7  12  14        1.71        2.27      3.91 o
  -6  12  14        0.00       -3.07      3.95 o
  -5  12  14       46.15       56.94      5.47 o
  -4  12  14      113.15      118.97      4.78 o
  -3  12  14        1.63        4.36      4.20 o
  -2  12  14        3.43        0.57      4.07 o
  -1  12  14        4.43        2.92      3.58 o
   0  12  14        1.10        5.95      4.73 o
   1  12  14        2.36       -1.89      6.07 o
   2  12  14       12.28       14.05      6.89 o
   3  12  14        1.40        5.49      6.46 o
   4  12  14        4.01       -4.25      7.88 o
   5  12  14        1.30       -8.16      8.16 o
   6  12  14        3.06       -3.99     10.34 o
   7  12  14        2.45      -10.76     10.76 o
  -9  13  14        0.38       17.93     17.41 o
  -8  13  14       10.13       10.07      6.86 o
  -7  13  14       17.64       17.84      4.06 o
  -6  13  14        2.02        2.93      4.05 o
  -5  13  14        3.68       -3.12      4.28 o
  -4  13  14        4.48        4.26      5.06 o
  -3  13  14       27.90       22.81      4.46 o
  -2  13  14       63.69       63.64      5.27 o
  -1  13  14        0.01        1.54      4.03 o
   0  13  14        1.43       -0.74      4.99 o
   1  13  14        0.60       -5.23      6.91 o
   2  13  14        3.64       -3.30      6.72 o
   3  13  14        8.94       10.08      7.25 o
   4  13  14        7.25       11.41      8.59 o
   5  13  14        0.01        1.68      8.46 o
   6  13  14        7.35        1.63     11.22 o
  -8  14  14        0.04        3.82      6.57 o
  -7  14  14        0.12       -3.75      3.75 o
  -6  14  14       31.99       43.57      4.93 o
  -5  14  14       39.95       52.96      5.32 o
  -4  14  14       15.88       16.78      4.59 o
  -3  14  14        0.47       -2.45      4.15 o
  -2  14  14        3.98       10.04      4.54 o
  -1  14  14       60.68       69.06      8.96 o
   0  14  14       43.63       49.49      6.05 o
   1  14  14        0.70        5.10      7.54 o
   2  14  14       14.41       14.69      7.14 o
   3  14  14        7.43       10.40      7.55 o
   4  14  14        0.20        0.94      8.75 o
   5  14  14        0.31       -1.17      8.80 o
   6  14  14        0.10       -8.97      8.97 o
  -7  15  14       27.09       37.34      4.80 o
  -6  15  14        0.02        0.38      4.48 o
  -5  15  14        0.12        3.58      4.98 o
  -4  15  14        0.62       -1.26      4.87 o
  -3  15  14        5.95        2.51      6.29 o
  -2  15  14        0.05       -3.79      5.32 o
  -1  15  14       18.15       14.46      5.17 o
   0  15  14       24.12       17.16      5.60 o
   1  15  14       18.09       20.91      8.51 o
   2  15  14       21.37       29.83      7.88 o
   3  15  14       10.67       10.83      7.77 o
   4  15  14        0.09        3.10      8.59 o
   5  15  14       11.84        2.28     14.55 o
  -6  16  14        3.93       -1.16      4.57 o
  -5  16  14        2.35        0.96      4.80 o
  -4  16  14        1.34       -3.02      6.18 o
  -3  16  14       15.18        9.54     10.06 o
  -2  16  14        0.77        6.04      5.24 o
  -1  16  14       61.20       68.75     12.68 o
   0  16  14        0.86       -6.22      6.22 o
   1  16  14        0.11        9.68      7.12 o
   2  16  14        0.48       -4.51      7.31 o
   3  16  14        0.83        2.03      7.84 o
   4  16  14        2.64       -8.11      8.92 o
  -5  17  14        2.57        3.35      5.81 o
  -4  17  14       10.61        7.72      7.67 o
  -3  17  14       10.40       15.60      7.73 o
  -2  17  14        5.23        5.78      7.20 o
  -1  17  14        2.72        7.32      5.50 o
   0  17  14        1.90        3.72      8.96 o
   1  17  14       25.20       15.31      7.33 o
   2  17  14        3.48       -1.78      7.52 o
   3  17  14        0.45       -0.70      8.86 o
  -3  18  14        6.95       17.93     15.74 o
  -2  18  14        2.86        6.85      9.08 o
  -1  18  14        0.77        8.16      6.75 o
   0  18  14        1.82        2.14      6.95 o
   1  18  14        0.61       -5.16     15.61 o
 -12   1  15       12.37        8.24      6.75 o
 -11   1  15        2.31       -2.80      7.49 o
 -10   1  15        2.24       11.00      4.31 o
  -9   1  15        0.15       -0.17      3.71 o
  -8   1  15        3.63        3.81      3.62 o
  -7   1  15        5.86        6.44      3.14 o
  -6   1  15        1.92        3.22      2.96 o
  -5   1  15      163.23      184.92      5.46 o
  -4   1  15       59.67       66.19      4.50 o
  -3   1  15      108.46      106.79      4.90 o
  -2   1  15       10.74        7.47      4.11 o
  -1   1  15        3.02        7.20      5.01 o
   0   1  15        8.23        4.03      5.19 o
   1   1  15       29.97       28.64      5.66 o
   2   1  15        3.82        3.94      5.38 o
   3   1  15       12.92       13.86      6.87 o
   4   1  15        0.62        7.36      6.68 o
   5   1  15        0.80       -4.00      6.26 o
   6   1  15        0.02       -4.42      6.79 o
   7   1  15        2.35        2.94     11.88 o
   8   1  15        1.18       -1.34     10.94 o
   9   1  15        3.51       15.97     11.95 o
 -12   2  15       18.51       13.93     17.16 o
 -11   2  15        2.97        6.93      4.03 o
 -10   2  15       12.11       12.97      3.86 o
  -9   2  15        1.75        6.98      3.66 o
  -8   2  15       15.16       15.18      4.75 o
  -7   2  15       31.64       31.04      3.28 o
  -6   2  15       13.02       14.90      3.24 o
  -5   2  15       11.91       18.27      3.47 o
  -4   2  15       47.72       51.14      4.53 o
  -3   2  15       36.67       36.72      4.08 o
  -2   2  15        8.51        1.38      4.05 o
  -1   2  15       15.83       16.54      4.82 o
   0   2  15      102.59       99.81      6.75 o
   1   2  15      402.66      397.24     14.21 o
   2   2  15       30.53       40.82      6.14 o
   3   2  15       14.46       15.58      6.89 o
   4   2  15       12.97       25.66      7.47 o
   5   2  15        7.19       -6.28      6.28 o
   6   2  15        0.53       -4.31      6.72 o
   7   2  15        1.41       -8.31      8.31 o
   8   2  15        0.33        0.19     11.57 o
   9   2  15        0.26       -2.79     11.36 o
 -11   3  15        3.86        7.51      4.17 o
 -10   3  15       26.31       25.57      3.97 o
  -9   3  15        1.47        0.07      4.09 o
  -8   3  15        1.61        5.32      3.67 o
  -7   3  15       32.49       32.74      3.84 o
  -6   3  15       38.22       37.81      3.63 o
  -5   3  15       56.78       69.38      4.01 o
  -4   3  15        0.10       -3.16      3.16 o
  -3   3  15        0.00       -3.23      3.23 o
  -2   3  15        0.26        0.38      3.72 o
  -1   3  15       11.87        9.15      4.67 o
   0   3  15        0.05       -0.06      5.06 o
   1   3  15       50.74       59.93      6.20 o
   2   3  15      263.46      235.51      9.20 o
   3   3  15       49.36       47.42      7.66 o
   4   3  15       65.19       71.48     11.04 o
   5   3  15        4.94       -1.46      7.53 o
   6   3  15        0.01       -0.88      7.92 o
   7   3  15        0.37        1.25      8.51 o
   8   3  15        0.54       -8.31      8.31 o
   9   3  15        0.01        0.40     11.57 o
 -11   4  15        2.30       -5.49      5.49 o
 -10   4  15       21.51       25.59      3.93 o
  -9   4  15       16.36       12.41      4.09 o
  -8   4  15       38.89       39.83      3.75 o
  -7   4  15       77.88       75.12      4.00 o
  -6   4  15        0.63        3.84      3.47 o
  -5   4  15        9.16       14.17      3.31 o
  -4   4  15       23.41       18.87      3.44 o
  -3   4  15        0.26        0.81      3.23 o
  -2   4  15       47.46       50.01      4.38 o
  -1   4  15       42.35       37.18      5.12 o
   0   4  15       88.12       78.00      7.34 o
   1   4  15        4.74       -2.21      5.19 o
   2   4  15       39.36       38.61      7.39 o
   3   4  15        1.55       -1.02      6.44 o
   4   4  15      150.29      157.70     13.70 o
   5   4  15        2.52       -2.00      7.45 o
   6   4  15        7.03        2.90      9.79 o
   7   4  15        0.01        8.82      8.53 o
   8   4  15        2.92       -6.42     15.00 o
   9   4  15        0.36        7.12     12.45 o
 -11   5  15       13.12       26.77      5.97 o
 -10   5  15        4.37        8.94      4.78 o
  -9   5  15       55.49       57.73      5.35 o
  -8   5  15       28.52       29.09      3.66 o
  -7   5  15        3.50        1.65      2.99 o
  -6   5  15      139.83      146.15      7.82 o
  -5   5  15        6.99        9.72      3.43 o
  -4   5  15       46.50       50.91      3.78 o
  -3   5  15      122.77      128.22      5.21 o
  -2   5  15        1.89        2.01      3.84 o
  -1   5  15       35.89       28.95      5.59 o
   0   5  15        3.47        3.44      4.66 o
   1   5  15        0.01       -1.90      5.27 o
   2   5  15       35.11       41.44      6.61 o
   3   5  15       21.49       26.33      6.57 o
   4   5  15        1.57        0.27      7.22 o
   5   5  15       15.19       19.10     10.12 o
   6   5  15        0.05       -6.51     16.90 o
   7   5  15        2.47        1.28     10.30 o
   8   5  15       10.47        3.11     11.16 o
   9   5  15        2.60        7.82      9.70 o
 -11   6  15        2.51        1.16      4.93 o
 -10   6  15       24.80       38.45      5.04 o
  -9   6  15       15.67        8.80      6.29 o
  -8   6  15        2.19        4.55      4.25 o
  -7   6  15       21.87       20.48      3.01 o
  -6   6  15        5.44        8.13      3.83 o
  -5   6  15       84.84       92.41      4.73 o
  -4   6  15       36.04       41.38      3.29 o
  -3   6  15        0.44        2.83      3.27 o
  -2   6  15        0.09       -0.34      3.98 o
  -1   6  15       28.64       19.10      4.57 o
   0   6  15        2.80       -1.00      4.13 o
   1   6  15        3.17        4.27      5.53 o
   2   6  15        0.00       -5.68      5.68 o
   3   6  15        0.74       -5.45      5.45 o
   4   6  15        4.89        4.79      6.54 o
   5   6  15        0.00       -9.11      9.11 o
   6   6  15        0.76       -7.33     19.99 o
   7   6  15       38.43       45.59     11.82 o
   8   6  15        0.13       19.90     11.74 o
   9   6  15       10.44       -8.11     17.35 o
 -11   7  15       22.86       19.38      5.00 o
 -10   7  15        0.37       -0.94      4.35 o
  -9   7  15        4.70        0.99      4.20 o
  -8   7  15       21.15       22.19      4.54 o
  -7   7  15      117.81      127.34      6.46 o
  -6   7  15       39.09       39.92      3.26 o
  -5   7  15        7.14       10.63      3.50 o
  -4   7  15       18.32       19.09      4.11 o
  -3   7  15       57.19       73.46      5.44 o
  -2   7  15        0.63        3.58      3.98 o
  -1   7  15        0.46       -3.87      3.87 o
   0   7  15       33.43       32.29      8.03 o
   1   7  15       28.45       29.48      5.67 o
   2   7  15       19.25       12.68      4.98 o
   3   7  15        1.22        0.01      5.64 o
   4   7  15       31.78       36.80      8.72 o
   5   7  15       15.69        8.43      9.90 o
   6   7  15        2.39       10.78      9.27 o
   7   7  15       15.43       19.74     11.22 o
   8   7  15        8.06       11.78     11.62 o
 -10   8  15        3.94       -0.75      6.20 o
  -9   8  15        0.79       -4.27      4.27 o
  -8   8  15        0.10        1.04      4.30 o
  -7   8  15       10.22       14.01      4.43 o
  -6   8  15       80.10       86.80      5.68 o
  -5   8  15       26.25       32.63      3.88 o
  -4   8  15        2.38       -0.75      3.59 o
  -3   8  15       57.16       64.66      4.88 o
  -2   8  15       42.84       47.99      3.98 o
  -1   8  15        4.76        4.11      4.19 o
   0   8  15        0.01       -4.23      4.23 o
   1   8  15        4.13        0.71      5.10 o
   2   8  15        4.49        2.60      4.95 o
   3   8  15        8.33        9.42      5.50 o
   4   8  15        0.36       -8.99      8.99 o
   5   8  15        7.67       -3.40      8.69 o
   6   8  15        2.35       17.22     15.29 o
   7   8  15        0.16        5.57     11.13 o
   8   8  15        0.75       11.03     11.49 o
 -10   9  15        6.94       12.07      4.39 o
  -9   9  15       15.66       16.99      4.47 o
  -8   9  15        0.00        8.65      4.27 o
  -7   9  15        1.25        0.05      4.17 o
  -6   9  15        0.22       -4.08      4.08 o
  -5   9  15       21.97       27.48      3.72 o
  -4   9  15       16.17       16.59      3.96 o
  -3   9  15       72.55       70.16      5.51 o
  -2   9  15       41.55       45.38      4.05 o
  -1   9  15        0.19        1.04      3.87 o
   0   9  15       63.87       61.70      5.31 o
   1   9  15       11.70        8.15      5.36 o
   2   9  15        8.13        4.31      5.53 o
   3   9  15       32.77       32.29      7.57 o
   4   9  15        3.62       -2.17      7.01 o
   5   9  15       15.02       12.28      9.18 o
   6   9  15        0.37       -8.56     10.58 o
   7   9  15        0.89        0.71     16.45 o
   8   9  15        0.17       -4.60     11.17 o
 -10  10  15       17.69       10.76      5.02 o
  -9  10  15        5.73        0.27      3.98 o
  -8  10  15       28.66       31.81      4.51 o
  -7  10  15        0.30       -4.03      4.06 o
  -6  10  15        3.56        3.53      4.15 o
  -5  10  15       29.99       28.72      3.43 o
  -4  10  15       23.63       27.28      4.05 o
  -3  10  15       53.81       60.43      5.21 o
  -2  10  15       19.81       25.61      3.83 o
  -1  10  15       11.09       11.24      4.14 o
   0  10  15        9.72       15.97      4.79 o
   1  10  15       52.23       55.83      6.38 o
   2  10  15       18.56       14.45      6.67 o
   3  10  15        5.86        5.67      6.34 o
   4  10  15        0.35       -6.92      6.92 o
   5  10  15        0.00       -7.75      7.75 o
   6  10  15       10.65        6.61     18.64 o
   7  10  15        1.11       13.16     11.54 o
  -9  11  15        0.22       -2.69      3.60 o
  -8  11  15       14.79       16.61      4.26 o
  -7  11  15        7.58        0.20      4.14 o
  -6  11  15        0.59        0.47      4.22 o
  -5  11  15       45.94       47.77      5.09 o
  -4  11  15      158.25      170.12      9.50 o
  -3  11  15        0.10       -2.46      4.20 o
  -2  11  15        3.08        4.14      4.24 o
  -1  11  15       27.88       18.83      4.31 o
   0  11  15        3.06        1.16      4.77 o
   1  11  15       15.70       19.88      6.10 o
   2  11  15        2.13       -2.19      6.43 o
   3  11  15        0.27       -6.48      6.64 o
   4  11  15        4.77       -6.47      7.34 o
   5  11  15        5.83       13.53      8.81 o
   6  11  15        6.78        1.76     10.81 o
   7  11  15        1.28        6.80     11.40 o
  -9  12  15        0.51        8.51      7.00 o
  -8  12  15        3.54        3.98      3.91 o
  -7  12  15        8.28        9.27      5.64 o
  -6  12  15        2.21        3.12      4.85 o
  -5  12  15       10.23       14.85      4.69 o
  -4  12  15        5.31        5.17      3.74 o
  -3  12  15        0.41       -2.98      4.36 o
  -2  12  15      142.95      147.77      6.32 o
  -1  12  15        0.07       -2.12      3.94 o
   0  12  15        0.39       -0.29      4.85 o
   1  12  15        0.33       -0.28      6.55 o
   2  12  15        5.65        6.03      6.87 o
   3  12  15        3.30       -6.93      6.93 o
   4  12  15        0.61       -0.51      8.20 o
   5  12  15        0.05       -8.31      8.31 o
   6  12  15        0.81        1.58      8.89 o
  -8  13  15        0.07       -2.23      4.81 o
  -7  13  15        0.35       -1.41      4.19 o
  -6  13  15        3.77       10.29      4.46 o
  -5  13  15        1.29        0.42      4.49 o
  -4  13  15       43.02       41.12      3.80 o
  -3  13  15       32.20       36.60      4.88 o
  -2  13  15       41.65       55.27      5.57 o
  -1  13  15       35.51       44.65      6.39 o
   0  13  15       11.11        9.32      5.54 o
   1  13  15        1.08        6.33      6.81 o
   2  13  15        0.50       -2.82      7.02 o
   3  13  15        0.68        1.66      9.18 o
   4  13  15        1.92        0.39      8.69 o
   5  13  15        4.56        8.55      8.97 o
   6  13  15        1.72        7.42      9.37 o
  -7  14  15        0.30        5.20      4.26 o
  -6  14  15        9.82        1.42      4.64 o
  -5  14  15       22.79       30.52      5.16 o
  -4  14  15        1.52        6.53      5.81 o
  -3  14  15       25.01       22.08      4.68 o
  -2  14  15       40.87       45.53      5.22 o
  -1  14  15      127.81      133.24      6.86 o
   0  14  15       16.59       30.64      5.86 o
   1  14  15        1.03       -5.54      6.70 o
   2  14  15        0.33       -1.65      7.30 o
   3  14  15       11.71       16.54      7.82 o
   4  14  15        0.45        2.04     13.07 o
   5  14  15        4.92        2.80      9.15 o
  -6  15  15        0.27       -3.41      4.95 o
  -5  15  15        3.45        3.14      5.23 o
  -4  15  15       15.35       16.23      6.42 o
  -3  15  15        5.61        3.72      6.57 o
  -2  15  15        2.94        0.14      5.02 o
  -1  15  15       35.53       41.06      5.93 o
   0  15  15       33.61       44.05      7.43 o
   1  15  15        1.14        1.01      7.07 o
   2  15  15       16.18       19.71      7.83 o
   3  15  15        0.24       -4.19      8.51 o
   4  15  15        3.79        1.25     13.87 o
  -5  16  15       13.36       11.38      5.51 o
  -4  16  15       30.99       40.25      7.16 o
  -3  16  15        5.16       -3.59      7.13 o
  -2  16  15       10.98       23.21      6.35 o
  -1  16  15       46.12       51.64      6.28 o
   0  16  15       10.91        8.22      6.89 o
   1  16  15        0.23        4.93      7.23 o
   2  16  15       28.56       17.71      8.00 o
   3  16  15        0.11       -8.69      8.69 o
  -3  17  15        0.95        5.38      7.77 o
  -2  17  15        6.85       -2.97      8.72 o
  -1  17  15        8.36       12.72      5.64 o
   0  17  15       10.13       15.20      7.38 o
   1  17  15        3.99        2.27     10.60 o
 -11   0  16        8.47       -1.55      6.09 o
 -10   0  16        6.80        4.60      6.20 o
  -9   0  16        0.30        5.04      6.13 o
  -8   0  16       10.88        8.05      4.94 o
  -7   0  16        0.67        1.55      5.70 o
  -6   0  16       44.91       38.30      5.94 o
  -5   0  16        5.11       -3.86      6.35 o
  -4   0  16      106.98      126.11     12.09 o
  -3   0  16      219.67      248.22     10.81 o
  -2   0  16       12.95       13.37      6.48 o
  -1   0  16        3.65       11.47      7.80 o
   0   0  16        0.18       -6.81      7.79 o
   1   0  16       16.71       22.52      8.56 o
   2   0  16        1.65       10.06     11.61 o
   3   0  16       62.44       65.14     15.09 o
   4   0  16       41.41       47.77     10.26 o
   5   0  16        0.03       -9.02      9.02 o
   6   0  16        1.61        2.47     10.11 o
   7   0  16        0.36        0.45     11.29 o
   8   0  16        0.29       -2.58     15.22 o
   9   0  16       11.53       -8.90     16.38 o
 -11   1  16        0.62        0.95      4.89 o
 -10   1  16       15.31       13.77      4.91 o
  -9   1  16       13.33       14.21      4.01 o
  -8   1  16        6.19        3.12      3.78 o
  -7   1  16        3.71        6.41      3.40 o
  -6   1  16       55.77       61.85      4.09 o
  -5   1  16       24.83       25.82      4.32 o
  -4   1  16        1.31       -2.76      4.35 o
  -3   1  16       13.40        8.21      4.51 o
  -2   1  16        7.33       10.02      4.59 o
  -1   1  16       17.81       16.86      5.02 o
   0   1  16        0.85       -4.51      5.25 o
   1   1  16       12.32       12.24      9.42 o
   2   1  16       34.76       21.74      8.73 o
   3   1  16        0.02       -7.02      7.02 o
   4   1  16        2.45        4.06      7.37 o
   5   1  16        0.32       -6.71      6.71 o
   6   1  16        6.09        3.38      7.29 o
   7   1  16        0.60      -11.50     11.70 o
   8   1  16        0.26       -9.34     18.64 o
   9   1  16        2.83       14.98     12.36 o
 -11   2  16       20.82       22.03      7.04 o
 -10   2  16       45.55       53.91      5.21 o
  -9   2  16        8.29        9.57      3.87 o
  -8   2  16        7.27        2.48      3.79 o
  -7   2  16       14.93       15.42      3.63 o
  -6   2  16        0.35        0.17      3.51 o
  -5   2  16        3.62        5.86      3.56 o
  -4   2  16       23.93       28.62      4.26 o
  -3   2  16       26.63       28.11      4.76 o
  -2   2  16       58.59       70.13      7.11 o
  -1   2  16       12.35        3.91      4.92 o
   0   2  16        9.26        7.61      5.94 o
   1   2  16        9.67        8.68      6.89 o
   2   2  16       69.21       64.12      6.79 o
   3   2  16       13.77       19.13      7.43 o
   4   2  16       68.36       79.91     13.24 o
   5   2  16       20.35        9.01      8.26 o
   6   2  16        0.32        4.31      7.10 o
   7   2  16        0.35       -5.44      8.52 o
   8   2  16        0.32        0.92      9.10 o
   9   2  16        0.02       14.61     12.45 o
 -11   3  16       12.88        6.79      4.45 o
 -10   3  16       14.71       17.32      3.99 o
  -9   3  16        0.19       -3.81      3.81 o
  -8   3  16        4.80        5.84      3.93 o
  -7   3  16       52.01       58.83      4.44 o
  -6   3  16       32.44       27.38      3.84 o
  -5   3  16       52.21       70.60      4.24 o
  -4   3  16        0.52        1.66      3.51 o
  -3   3  16        3.43        3.31      3.96 o
  -2   3  16       22.72       22.85      4.82 o
  -1   3  16        0.07       -4.94      4.94 o
   0   3  16        0.00       -8.69      8.69 o
   1   3  16        0.00       -4.73      7.87 o
   2   3  16       13.11       17.58      6.96 o
   3   3  16      110.71      114.16      9.52 o
   4   3  16       43.59       23.20      9.86 o
   5   3  16        5.05       -1.51      8.08 o
   6   3  16        8.52       -1.09     10.26 o
   7   3  16        1.32       -5.29      8.62 o
   8   3  16        0.60        6.43      9.53 o
 -11   4  16        0.23       -5.69      5.69 o
 -10   4  16       20.62       26.45      5.79 o
  -9   4  16        4.60        1.75      3.92 o
  -8   4  16       22.44       26.84      4.06 o
  -7   4  16       34.18       42.55      4.13 o
  -6   4  16        1.94        5.93      4.15 o
  -5   4  16        5.19        3.62      3.42 o
  -4   4  16       53.92       58.93      4.88 o
  -3   4  16        8.13        0.02      3.55 o
  -2   4  16       12.87       15.09      4.73 o
  -1   4  16        9.13        3.15      5.49 o
   0   4  16       45.53       39.57      6.30 o
   1   4  16       14.04        9.89      5.75 o
   2   4  16        5.62       -4.12      5.86 o
   3   4  16       26.38       28.14      9.89 o
   4   4  16       58.61       67.79     10.96 o
   5   4  16        4.95        3.57      8.08 o
   6   4  16        3.99        4.01     19.22 o
   7   4  16        0.09       -1.10     10.49 o
   8   4  16        2.18       10.13     16.90 o
 -11   5  16        5.81        4.32      5.86 o
 -10   5  16       40.29       41.03     10.41 o
  -9   5  16        3.20        2.65      5.45 o
  -8   5  16       10.42       11.64      4.08 o
  -7   5  16       13.60       12.74      3.65 o
  -6   5  16       11.81       12.14      4.27 o
  -5   5  16       11.60        8.52      4.16 o
  -4   5  16       20.41       24.18      3.70 o
  -3   5  16       32.25       25.01      3.89 o
  -2   5  16        7.75        6.89      4.38 o
  -1   5  16        8.16       16.57      6.24 o
   0   5  16        9.97       18.16      5.79 o
   1   5  16        0.20       -5.51      5.51 o
   2   5  16        2.81       -4.47      5.92 o
   3   5  16        9.60       -4.85      7.13 o
   4   5  16        0.99        8.01      8.79 o
   5   5  16       23.30       32.55     10.66 o
   6   5  16       49.27       46.37     11.81 o
   7   5  16        5.46        5.53     11.08 o
   8   5  16        1.01        7.04     11.57 o
 -10   6  16       27.92       29.32      5.16 o
  -9   6  16       57.45       68.41      7.91 o
  -8   6  16       22.08       22.16      4.88 o
  -7   6  16       11.65       10.42      3.32 o
  -6   6  16       14.64       11.10      3.78 o
  -5   6  16      107.84      116.63      6.97 o
  -4   6  16      121.69      120.95      5.74 o
  -3   6  16        4.54       -2.75      3.63 o
  -2   6  16       10.10        3.60      4.35 o
  -1   6  16       10.33        3.81      5.52 o
   0   6  16        0.54       -1.34      5.53 o
   1   6  16        7.44        3.06      5.94 o
   2   6  16        0.79       -1.62      6.20 o
   3   6  16        5.71        0.83      7.56 o
   4   6  16        0.01       -8.57      9.07 o
   5   6  16        0.64        1.95     10.03 o
   6   6  16        0.24       -7.68     10.22 o
   7   6  16        0.10        2.84     11.22 o
   8   6  16       10.20       30.51     12.13 o
 -10   7  16        2.66        1.02      4.88 o
  -9   7  16        0.03        1.98      4.76 o
  -8   7  16        0.04       -0.85      4.49 o
  -7   7  16       70.48       80.18      4.09 o
  -6   7  16        0.37        4.69      3.21 o
  -5   7  16       28.42       36.27      4.33 o
  -4   7  16      184.67      192.41      7.09 o
  -3   7  16       21.37       31.99      4.27 o
  -2   7  16       29.38       37.78      5.46 o
  -1   7  16       15.45        4.31      7.99 o
   0   7  16       24.54       20.67      6.11 o
   1   7  16        1.81       -2.57      5.89 o
   2   7  16        0.00       -5.92      5.92 o
   3   7  16        4.68       15.34      7.84 o
   4   7  16        0.03       -9.20      9.29 o
   5   7  16        0.42        1.92     10.19 o
   6   7  16        8.65       -6.32     10.30 o
   7   7  16       20.96       19.65     11.81 o
   8   7  16        1.91       -1.18     11.11 o
 -10   8  16        6.53       13.83      4.80 o
  -9   8  16        7.63        9.56      4.72 o
  -8   8  16        5.83        7.59      4.66 o
  -7   8  16       59.85       62.42      5.42 o
  -6   8  16        2.32        3.08      2.83 o
  -5   8  16        1.70       -3.42      4.61 o
  -4   8  16       40.06       35.40      4.96 o
  -3   8  16        1.03       -1.29      3.68 o
  -2   8  16       23.13       22.55      4.48 o
  -1   8  16       37.74       41.81      5.70 o
   0   8  16       18.79       17.46      5.51 o
   1   8  16       25.25       30.57      5.88 o
   2   8  16       17.18        9.15      6.69 o
   3   8  16       16.80        8.26      6.88 o
   4   8  16       14.21       -0.17      8.38 o
   5   8  16        3.26       -5.94     10.17 o
   6   8  16        0.05        5.94     10.98 o
   7   8  16        0.30       -7.35     19.09 o
  -9   9  16        0.35       -2.65      4.43 o
  -8   9  16       22.72       15.54      6.20 o
  -7   9  16        1.07        0.02      4.40 o
  -6   9  16        6.98        7.56      4.63 o
  -5   9  16        1.87        0.83      5.74 o
  -4   9  16        0.47       -4.31      4.43 o
  -3   9  16        0.27        0.25      4.69 o
  -2   9  16        5.22        1.57      4.18 o
  -1   9  16       12.21       18.27      5.50 o
   0   9  16        3.78        8.50      6.95 o
   1   9  16       16.38       25.02      6.00 o
   2   9  16       13.25       10.23      6.70 o
   3   9  16        1.78       -4.15      7.91 o
   4   9  16        0.01       -2.63      8.70 o
   5   9  16        5.03       -6.73     10.11 o
   6   9  16        2.59      -10.63     10.63 o
   7   9  16        1.38        2.82     11.17 o
  -9  10  16        6.64        5.40      4.39 o
  -8  10  16        0.54        1.26      4.40 o
  -7  10  16       11.22        4.21      4.44 o
  -6  10  16        3.46        1.71      4.51 o
  -5  10  16        0.57        2.56      3.80 o
  -4  10  16       42.87       45.34      5.16 o
  -3  10  16        2.13       -2.00      4.69 o
  -2  10  16        0.53        2.15      4.34 o
  -1  10  16        1.17       -2.71      5.23 o
   0  10  16       38.63       46.37      5.96 o
   1  10  16        8.29        7.87      5.81 o
   2  10  16        0.05       -2.22      6.70 o
   3  10  16        5.13        1.08      7.15 o
   4  10  16        0.51        0.24      8.85 o
   5  10  16        6.04       -4.10     10.31 o
   6  10  16        0.64       -4.01     11.36 o
   7  10  16        1.61        9.80     17.29 o
  -9  11  16        3.06        7.51      7.78 o
  -8  11  16        9.99       14.12      4.56 o
  -7  11  16        0.05       -0.58      4.35 o
  -6  11  16        4.94        5.36      4.56 o
  -5  11  16       14.61        6.84      4.78 o
  -4  11  16       10.29       10.50      4.52 o
  -3  11  16        1.07       -4.76      4.76 o
  -2  11  16       42.79       57.46      5.17 o
  -1  11  16       39.29       48.17      9.45 o
   0  11  16        4.41        2.34      4.94 o
   1  11  16        0.53       -5.89      5.89 o
   2  11  16        1.22       -6.66      6.66 o
   3  11  16        1.84       -6.88      6.88 o
   4  11  16        0.78        4.21      8.43 o
   5  11  16        0.76        1.39     15.93 o
   6  11  16        3.95       22.95     13.42 o
  -8  12  16        1.03       -6.89      6.89 o
  -7  12  16        1.40        3.76      6.46 o
  -6  12  16        8.34        2.67      4.47 o
  -5  12  16        0.09       -4.47      4.71 o
  -4  12  16        1.53        4.87      4.34 o
  -3  12  16       71.87       80.50      6.41 o
  -2  12  16       64.06       66.04      5.50 o
  -1  12  16        3.35        8.88      5.39 o
   0  12  16        0.78        0.58      5.11 o
   1  12  16       12.90       14.45      7.00 o
   2  12  16        0.00        7.61      7.13 o
   3  12  16        0.60       -3.54      7.26 o
   4  12  16        1.40       -8.15      8.15 o
   5  12  16        0.01       -8.53      8.53 o
  -7  13  16        5.05        6.80      4.64 o
  -6  13  16        5.76        8.20      4.67 o
  -5  13  16       15.05       19.62      5.17 o
  -4  13  16        4.32        4.58      3.78 o
  -3  13  16       19.57       24.74      5.02 o
  -2  13  16       16.17       25.78      5.01 o
  -1  13  16        0.06       -6.19      6.19 o
   0  13  16       23.79       18.58      5.71 o
   1  13  16        0.86       -1.52      6.96 o
   2  13  16        0.04       -1.04      7.42 o
   3  13  16        0.03       -6.01      8.36 o
   4  13  16        2.98       -4.28      8.60 o
   5  13  16        1.42        7.44      9.36 o
  -6  14  16        2.57       -5.73      5.73 o
  -5  14  16        5.31       -5.84      5.84 o
  -4  14  16       17.65       14.81      6.41 o
  -3  14  16       31.18       38.10      5.49 o
  -2  14  16       15.31       11.18      5.51 o
  -1  14  16        0.18       11.45      7.65 o
   0  14  16        0.02        0.80      5.59 o
   1  14  16       12.95       16.33      7.37 o
   2  14  16       17.02       22.66      7.96 o
   3  14  16        1.88        3.78     12.79 o
   4  14  16        1.63       -5.35      9.02 o
  -5  15  16       20.98       24.80      6.42 o
  -4  15  16       10.11        7.96      9.28 o
  -3  15  16        6.12        8.61      4.65 o
  -2  15  16        4.40        1.04      6.16 o
  -1  15  16        2.57       -1.76      6.14 o
   0  15  16        0.02       12.53      7.14 o
   1  15  16       53.81       67.92      8.36 o
   2  15  16        3.12        0.07      7.69 o
   3  15  16        8.44        5.21      9.81 o
  -4  16  16        1.51       -2.71     16.64 o
  -3  16  16        0.64       -7.50      7.50 o
  -2  16  16        1.54       -0.69      6.59 o
  -1  16  16        8.27        4.56      6.75 o
   0  16  16        1.50        3.24      7.96 o
   1  16  16       29.16       33.48     10.14 o
 -11   1  17       11.39       22.15      5.15 o
 -10   1  17        7.19        8.83      4.92 o
  -9   1  17        3.17        1.25      4.86 o
  -8   1  17        0.04       -0.72      4.26 o
  -7   1  17        0.42        5.34      3.83 o
  -6   1  17        0.48       -4.25      4.25 o
  -5   1  17        0.93        1.78      4.84 o
  -4   1  17        4.75        6.75      4.92 o
  -3   1  17      105.84      118.07      6.34 o
  -2   1  17        6.08       13.36      4.93 o
  -1   1  17       54.20       54.08      5.93 o
   0   1  17        3.18       -0.18      5.82 o
   1   1  17        0.40        1.31      6.81 o
   2   1  17        0.06       -1.42      8.53 o
   3   1  17        1.29      -10.71     10.71 o
   4   1  17        1.15        4.03      7.98 o
   5   1  17        0.45       -8.00      8.00 o
   6   1  17        0.19        2.12      7.52 o
   7   1  17        0.10       -8.87      8.87 o
   8   1  17        0.01        5.97     12.07 o
 -11   2  17        8.40      -15.61     15.61 o
 -10   2  17       40.17       45.30      4.78 o
  -9   2  17        5.48        9.57      5.34 o
  -8   2  17       15.92       17.18      4.38 o
  -7   2  17        4.65        7.75      4.10 o
  -6   2  17       32.00       37.96      4.33 o
  -5   2  17       69.97       83.51      5.82 o
  -4   2  17       44.97       45.29      5.53 o
  -3   2  17        1.80       -2.25      4.60 o
  -2   2  17       29.34       20.76      5.03 o
  -1   2  17       59.87       68.41      6.34 o
   0   2  17       10.83       -2.58      6.61 o
   1   2  17        1.02       -2.20      6.82 o
   2   2  17       27.86       22.32      9.62 o
   3   2  17       55.65       48.01      8.50 o
   4   2  17        1.44       14.63      8.15 o
   5   2  17        6.28        1.61      8.44 o
   6   2  17        0.17       -1.15      8.46 o
   7   2  17        0.70       -8.75      8.75 o
   8   2  17        0.26        3.67      9.77 o
 -10   3  17       10.03       13.25      4.07 o
  -9   3  17       11.24       16.47      4.23 o
  -8   3  17       38.60       46.71      4.86 o
  -7   3  17        0.56       -3.88      3.88 o
  -6   3  17       10.71       14.42      4.22 o
  -5   3  17       10.59        7.73      4.23 o
  -4   3  17       38.19       39.96      5.30 o
  -3   3  17       62.47       63.37      5.70 o
  -2   3  17       30.55       32.38      5.38 o
  -1   3  17        5.58       -0.51      5.69 o
   0   3  17        7.07        5.87      6.74 o
   1   3  17        0.03       -5.98      6.64 o
   2   3  17        9.47        1.66      8.60 o
   3   3  17       50.21       49.81     10.07 o
   4   3  17      104.63      111.28     10.49 o
   5   3  17        7.50       -0.92     18.33 o
   6   3  17       17.80        0.85     10.99 o
   7   3  17        4.51       -7.33     10.67 o
   8   3  17        0.00       -1.36     11.31 o
 -10   4  17        2.10        2.25      5.83 o
  -9   4  17       18.19       26.93      3.95 o
  -8   4  17       58.08       64.79      6.43 o
  -7   4  17        2.91        1.55      3.85 o
  -6   4  17       10.84       14.39      4.67 o
  -5   4  17       57.24       61.64      4.40 o
  -4   4  17       12.49       12.19      3.95 o
  -3   4  17        7.08        0.15      4.66 o
  -2   4  17       38.41       34.84      5.36 o
  -1   4  17        0.20       -1.72      5.67 o
   0   4  17        5.51       -2.23      5.77 o
   1   4  17       14.24       14.19     13.96 o
   2   4  17       31.41       24.07      6.84 o
   3   4  17        1.63       -6.59      7.52 o
   4   4  17        0.50       -1.14      8.40 o
   5   4  17       17.16       13.70      8.98 o
   6   4  17       42.95       40.11     11.58 o
   7   4  17        1.21        9.03     11.54 o
   8   4  17        4.69        4.78     16.64 o
 -10   5  17        0.82       -5.60      5.60 o
  -9   5  17        7.67        8.68      6.00 o
  -8   5  17        0.03        0.42      3.55 o
  -7   5  17       75.55       72.49      4.61 o
  -6   5  17       51.48       60.18      5.27 o
  -5   5  17       32.70       32.64      4.89 o
  -4   5  17       37.85       40.63      4.26 o
  -3   5  17       13.99       16.52      4.76 o
  -2   5  17       32.34       29.31      6.09 o
  -1   5  17       40.36       45.10      7.86 o
   0   5  17        9.95        2.59      6.10 o
   1   5  17        3.44       -5.12      6.19 o
   2   5  17        0.06       -5.94      6.31 o
   3   5  17        0.05       -3.34      7.51 o
   4   5  17       16.23       15.75      8.58 o
   5   5  17        3.75       18.68     10.90 o
   6   5  17        5.69        0.29     11.07 o
   7   5  17        1.11        3.21     17.80 o
 -10   6  17        5.75       -0.72      5.81 o
  -9   6  17        2.62       -5.65      5.65 o
  -8   6  17       17.02       26.21      6.62 o
  -7   6  17       34.89       53.50      4.06 o
  -6   6  17       27.01       26.88      4.69 o
  -5   6  17       37.24       33.36      4.92 o
  -4   6  17        0.01       -3.67      3.67 o
  -3   6  17       55.46       59.89      4.68 o
  -2   6  17        6.98       -0.19      5.18 o
  -1   6  17        5.84        9.14      7.79 o
   0   6  17        0.00       -6.60      6.96 o
   1   6  17        4.28       -0.28      6.87 o
   2   6  17        1.17        1.83      6.72 o
   3   6  17        0.17       -7.81      7.81 o
   4   6  17        2.10       -4.36      8.03 o
   5   6  17        0.00       -1.52     10.32 o
   6   6  17        3.32       16.40     11.22 o
   7   6  17        2.17        9.43     11.57 o
 -10   7  17       19.43       11.09     14.58 o
  -9   7  17       48.29       53.14      5.87 o
  -8   7  17       18.47        7.52      5.16 o
  -7   7  17        5.49        3.16      3.75 o
  -6   7  17        4.54       10.77      3.80 o
  -5   7  17      105.77      110.11      6.24 o
  -4   7  17       28.67       29.35      5.10 o
  -3   7  17        0.13       -2.95      5.39 o
  -2   7  17       60.00       60.41      7.47 o
  -1   7  17       39.49       59.04      7.96 o
   0   7  17        2.20        4.63      6.31 o
   1   7  17        5.57        9.18      6.71 o
   2   7  17       14.14       27.66     10.35 o
   3   7  17       12.37       10.42     10.56 o
   4   7  17        1.29       -1.89     10.58 o
   5   7  17        0.15       -6.48     10.48 o
   6   7  17        4.35        2.67     12.06 o
   7   7  17        3.86       14.36     11.71 o
  -9   8  17        6.17       -4.64      8.79 o
  -8   8  17        0.05       -0.86      4.86 o
  -7   8  17        0.92       -4.73      4.73 o
  -6   8  17        0.21       -3.69      3.69 o
  -5   8  17        4.51        6.83      5.17 o
  -4   8  17       20.27       16.14      5.09 o
  -3   8  17       22.93       17.40      5.29 o
  -2   8  17        2.73       10.86      6.13 o
  -1   8  17        1.85       14.17      7.29 o
   0   8  17        5.17        3.51      6.57 o
   1   8  17        1.24        2.20      8.06 o
   2   8  17        4.59       -1.83      6.84 o
   3   8  17        1.18       -5.04      8.09 o
   4   8  17        8.31        8.09     10.57 o
   5   8  17        0.05       -4.81     10.26 o
   6   8  17        1.15       19.64     11.71 o
   7   8  17        1.41        8.19     11.69 o
  -9   9  17        9.38       12.66      5.01 o
  -8   9  17        3.40       -5.36      5.36 o
  -7   9  17       11.18       11.01      4.90 o
  -6   9  17        1.85       -4.68      4.68 o
  -5   9  17        1.20       -1.35      4.37 o
  -4   9  17        6.37        1.73      4.76 o
  -3   9  17        1.27        0.13      5.00 o
  -2   9  17       12.34       18.41      5.32 o
  -1   9  17       72.33       89.05      9.33 o
   0   9  17       41.44       30.40      7.16 o
   1   9  17        2.72       -2.56      6.57 o
   2   9  17       23.62       16.84      7.35 o
   3   9  17       10.91       -9.71      9.71 o
   4   9  17        0.84        4.15     13.03 o
   5   9  17       15.79       12.09     11.22 o
   6   9  17        2.95       -5.03     11.53 o
  -8  10  17       11.94       17.55      5.79 o
  -7  10  17       11.41       18.97      5.06 o
  -6  10  17       16.69       17.89      5.08 o
  -5  10  17        1.43        0.69      3.93 o
  -4  10  17        2.57        5.41      4.82 o
  -3  10  17       20.85       22.36      5.36 o
  -2  10  17        4.21        8.26      6.24 o
  -1  10  17       12.05       16.86      5.87 o
   0  10  17        1.75       -5.71      5.71 o
   1  10  17        8.62       18.02      7.32 o
   2  10  17        0.15       -8.00      8.00 o
   3  10  17       18.42       28.71     11.02 o
   4  10  17        6.46       -3.51     10.61 o
   5  10  17        0.16      -10.66     10.66 o
   6  10  17        0.38       -9.98     11.23 o
  -8  11  17        7.99        5.11      4.79 o
  -7  11  17        2.80       -0.87      4.77 o
  -6  11  17       20.48       15.33      5.08 o
  -5  11  17        6.43        5.16      5.98 o
  -4  11  17        0.12        0.79      4.62 o
  -3  11  17        5.81        0.68      5.16 o
  -2  11  17       95.97      104.12     16.65 o
  -1  11  17        0.52        3.50      5.75 o
   0  11  17        0.63       -5.68      5.68 o
   1  11  17        8.89       15.97      6.47 o
   2  11  17        0.01       -1.89      8.46 o
   3  11  17        1.02       15.88     11.48 o
   4  11  17        0.13       -4.64     10.58 o
   5  11  17        0.25        8.95     11.72 o
  -7  12  17        0.42        1.21      4.87 o
  -6  12  17        4.85        0.82      4.88 o
  -5  12  17        4.24       -3.18      6.00 o
  -4  12  17        1.51       -5.97      5.97 o
  -3  12  17       15.89       10.12      5.28 o
  -2  12  17       17.26       19.27      7.80 o
  -1  12  17        1.87        2.63      6.57 o
   0  12  17       89.23       94.35      9.89 o
   1  12  17        0.01       -5.88      6.94 o
   2  12  17        0.01       -4.97      7.24 o
   3  12  17        0.10       -1.42     10.62 o
   4  12  17        1.42        8.66     11.26 o
  -6  13  17        1.61        1.63      4.88 o
  -5  13  17        2.41        5.10      6.17 o
  -4  13  17        1.42        4.54      3.96 o
  -3  13  17        0.02       -4.97      5.01 o
  -2  13  17       29.91       32.40      6.40 o
  -1  13  17       15.09       11.55      6.92 o
   0  13  17       64.49       78.06     14.99 o
   1  13  17        2.15       -0.90      7.20 o
   2  13  17        4.54        3.04      7.65 o
   3  13  17        0.21       -1.21      8.71 o
   4  13  17        0.62       -0.90     11.57 o
  -5  14  17        0.13       -5.93      5.93 o
  -4  14  17        7.55        2.96      6.47 o
  -3  14  17       20.33       31.05      5.44 o
  -2  14  17        3.91       -2.64      5.95 o
  -1  14  17        2.81        1.51      7.59 o
   0  14  17        2.65        4.82     17.23 o
   1  14  17       59.95       69.37     13.26 o
   2  14  17       20.76       27.34      8.33 o
   3  14  17        3.09       10.94      9.16 o
  -4  15  17        2.56       10.45     17.16 o
  -3  15  17        0.79        2.75      7.71 o
  -2  15  17        2.45        5.68      6.46 o
  -1  15  17        5.71       11.78      8.09 o
   0  15  17        7.55       12.61      8.13 o
   1  15  17       13.28       17.98     16.38 o
 -10   0  18       25.09       29.57      6.97 o
  -9   0  18        8.45       10.73      8.66 o
  -8   0  18        8.16       -4.55     12.90 o
  -7   0  18        3.31        0.78      7.45 o
  -6   0  18        6.09       12.53      9.60 o
  -5   0  18        1.60        3.64      7.36 o
  -4   0  18       47.59       36.75     14.65 o
  -3   0  18        3.54        2.43      7.29 o
  -2   0  18       55.87       50.06      8.29 o
  -1   0  18      121.40      122.42      9.85 o
   0   0  18       15.26        9.38      9.29 o
   1   0  18        4.37       -6.71     11.61 o
   2   0  18        0.39        6.58     13.03 o
   3   0  18       14.73       -4.39     13.16 o
   4   0  18        0.14        2.45     14.45 o
   5   0  18       12.85      -10.58     14.06 o
   6   0  18        5.10       -5.80     15.09 o
   7   0  18        0.13        2.25     11.53 o
 -10   1  18        9.21       13.31      7.10 o
  -9   1  18        0.00        2.31      6.35 o
  -8   1  18        5.60       -4.05      4.34 o
  -7   1  18        6.40        7.45      4.56 o
  -6   1  18        5.21        1.49      5.23 o
  -5   1  18        3.15       -1.57      5.15 o
  -4   1  18        8.84        4.23      5.11 o
  -3   1  18       22.35       23.48      5.41 o
  -2   1  18        8.21       12.36      5.19 o
  -1   1  18        7.18       13.69      5.31 o
   0   1  18        2.83       -4.60      6.83 o
   1   1  18        0.94        8.78     17.03 o
   2   1  18        0.78       -8.84      8.84 o
   3   1  18        2.04        6.36      9.98 o
   4   1  18        7.49        4.30     17.80 o
   5   1  18        1.93       -6.63     10.17 o
   6   1  18        5.24       -2.67      8.82 o
   7   1  18        0.03        4.70     11.49 o
 -10   2  18        7.44        9.38      6.72 o
  -9   2  18       20.61       24.10      5.26 o
  -8   2  18       62.60       69.17      5.88 o
  -7   2  18        9.00       10.83      6.47 o
  -6   2  18        7.55       13.38      5.30 o
  -5   2  18        9.83        5.25      5.19 o
  -4   2  18        0.26       -3.29      5.07 o
  -3   2  18        0.24        0.53      5.14 o
  -2   2  18        0.25       -4.06      5.28 o
  -1   2  18        2.36       -5.29      5.29 o
   0   2  18       19.20       28.25      9.52 o
   1   2  18        6.26       13.03      9.12 o
   2   2  18        3.36       -9.29     10.77 o
   3   2  18        0.71        2.97      9.76 o
   4   2  18       27.68       17.21     10.72 o
   5   2  18        1.39        7.27      8.96 o
   6   2  18       16.72       10.69      9.26 o
   7   2  18        4.45       16.51     11.83 o
 -10   3  18       18.74       22.87      4.39 o
  -9   3  18       18.23       20.37      4.43 o
  -8   3  18       39.09       40.18      4.84 o
  -7   3  18        2.47        0.24      5.24 o
  -6   3  18        0.80        0.55      4.84 o
  -5   3  18       33.26       37.49      5.58 o
  -4   3  18       34.70       37.17      5.67 o
  -3   3  18       53.69       74.30      6.12 o
  -2   3  18        4.30        1.38      5.21 o
  -1   3  18        1.14        5.35      6.27 o
   0   3  18       14.21       10.13      6.55 o
   1   3  18        5.69       -1.20      7.54 o
   2   3  18        0.54       10.63     11.16 o
   3   3  18        0.00        5.62     14.38 o
   4   3  18        1.04        5.60      8.48 o
   5   3  18       32.34       19.69     12.72 o
   6   3  18       10.34        6.85     11.28 o
   7   3  18        0.30        6.94     11.54 o
 -10   4  18       13.79        6.58      8.10 o
  -9   4  18        0.56       -3.91      3.91 o
  -8   4  18       12.76        7.78      4.97 o
  -7   4  18        3.63       -0.22      4.03 o
  -6   4  18       26.89       32.68      6.35 o
  -5   4  18       83.16       91.72      6.35 o
  -4   4  18       15.24       12.64      5.18 o
  -3   4  18        6.62        7.30      5.27 o
  -2   4  18       12.36       16.39      5.79 o
  -1   4  18        0.69        2.36      6.28 o
   0   4  18        0.36       -6.20      6.20 o
   1   4  18        1.35        0.87      7.54 o
   2   4  18       11.44       11.80      9.97 o
   3   4  18        2.80       -7.69      7.69 o
   4   4  18        1.10       -8.11      8.11 o
   5   4  18        0.02        6.43     11.41 o
   6   4  18       16.70       21.25     11.39 o
   7   4  18        3.38        3.19     11.52 o
  -9   5  18        7.71        5.08      6.09 o
  -8   5  18       72.20       77.36      4.95 o
  -7   5  18       21.45       18.84      4.19 o
  -6   5  18        0.68        4.28      4.68 o
  -5   5  18        0.04       -3.22      4.85 o
  -4   5  18        0.14        1.96      4.65 o
  -3   5  18       26.19       18.75      5.99 o
  -2   5  18        6.03        3.43      5.58 o
  -1   5  18       26.26       32.06      6.92 o
   0   5  18       10.55        2.14      6.61 o
   1   5  18        2.71        6.36      7.76 o
   2   5  18        0.95       10.14      8.07 o
   3   5  18        1.15       -2.52      9.29 o
   4   5  18        1.68       -4.72      8.27 o
   5   5  18        0.61       -1.61     16.58 o
   6   5  18        0.04       -4.00     11.06 o
   7   5  18        1.34       -2.34     12.71 o
  -9   6  18        1.43       -5.90      5.90 o
  -8   6  18        7.39       -0.38      6.17 o
  -7   6  18       30.51       34.07      4.19 o
  -6   6  18       15.23       19.40      5.12 o
  -5   6  18        7.43        4.95      5.08 o
  -4   6  18        8.50       19.91      5.09 o
  -3   6  18      140.18      146.65     13.89 o
  -2   6  18      112.53      109.31      8.09 o
  -1   6  18        2.32       -5.98      9.50 o
   0   6  18       20.93        5.32     10.48 o
   1   6  18        8.72       -2.29      8.60 o
   2   6  18        2.08       -1.64      8.43 o
   3   6  18        0.00       -7.98      7.98 o
   4   6  18        1.41       -2.63      8.41 o
   5   6  18        5.15        3.38     11.29 o
   6   6  18        0.36       -8.24     14.64 o
  -9   7  18        4.11       -3.45      6.21 o
  -8   7  18       12.06        5.28      6.51 o
  -7   7  18        2.15        3.79      4.03 o
  -6   7  18        2.21        3.43      3.94 o
  -5   7  18       69.38       74.84      6.07 o
  -4   7  18        0.01        6.93      5.23 o
  -3   7  18       11.83       14.31      5.28 o
  -2   7  18       78.39       83.88     11.54 o
  -1   7  18        3.40       12.51      7.78 o
   0   7  18       24.00       20.87      8.16 o
   1   7  18        6.75       13.39      7.12 o
   2   7  18       10.47       13.33     11.85 o
   3   7  18        1.12       -0.44      8.34 o
   4   7  18        0.16       -7.49     10.38 o
   5   7  18        1.33        2.08     14.51 o
   6   7  18        0.01      -11.26     11.26 o
  -8   8  18       23.17       23.25      6.67 o
  -7   8  18       13.59       10.57      6.15 o
  -6   8  18        0.28       -2.48      3.48 o
  -5   8  18       17.88       21.27      5.20 o
  -4   8  18        0.82       -5.14      5.14 o
  -3   8  18        0.60       -6.09      6.09 o
  -2   8  18        1.89        2.10      6.32 o
  -1   8  18        4.82       12.40      7.69 o
   0   8  18        0.27        2.05      8.36 o
   1   8  18        7.42        8.62      7.35 o
   2   8  18        1.07       -3.32      7.15 o
   3   8  18        4.08        3.63      8.51 o
   4   8  18        8.32        0.95     10.67 o
   5   8  18        5.45       -4.48     16.51 o
   6   8  18        1.73      -11.35     11.35 o
  -8   9  18       17.14       17.69      5.49 o
  -7   9  18        0.05       -6.29      6.29 o
  -6   9  18       40.49       23.80      7.04 o
  -5   9  18        1.38       -2.91      4.63 o
  -4   9  18        7.42        8.22      5.47 o
  -3   9  18        1.48       -6.04      6.04 o
  -2   9  18        0.18       -3.84      6.00 o
  -1   9  18        0.61        5.94      9.88 o
   0   9  18        3.64        6.17      7.02 o
   1   9  18        0.27       -7.17      7.17 o
   2   9  18        3.75        2.76      7.41 o
   3   9  18        3.28       -5.94     10.49 o
   4   9  18        2.57       -2.12     10.88 o
   5   9  18        0.62       23.30     12.08 o
  -7  10  18        4.72       -0.07      4.98 o
  -6  10  18        0.74       -4.76      5.95 o
  -5  10  18        4.19        1.86      4.30 o
  -4  10  18        0.00        0.46      5.01 o
  -3  10  18        0.16        1.07      8.94 o
  -2  10  18        7.98       14.49     10.33 o
  -1  10  18        0.22       -0.46      6.68 o
   0  10  18        1.29       -3.15      6.92 o
   1  10  18        2.36       -7.04      7.17 o
   2  10  18       14.94       23.37      9.28 o
   3  10  18        1.43       -0.88     10.48 o
   4  10  18        0.04       -7.52     10.85 o
   5  10  18        1.30       10.67     25.15 o
  -7  11  18        8.10        5.09      5.31 o
  -6  11  18        3.87       -6.01      6.01 o
  -5  11  18        1.74       -6.44      6.44 o
  -4  11  18        3.83        5.02      5.47 o
  -3  11  18        5.29        2.10      5.46 o
  -2  11  18        4.55       -0.78      7.11 o
  -1  11  18        0.99       -6.35      6.35 o
   0  11  18        9.38        1.80      7.06 o
   1  11  18       19.97       34.20      7.97 o
   2  11  18        3.49        5.64     12.90 o
   3  11  18        1.49        3.38     11.74 o
   4  11  18        1.02       -9.48     11.17 o
  -6  12  18        5.46       10.01      6.27 o
  -5  12  18        0.43       -3.61      6.11 o
  -4  12  18       19.11       20.31      5.02 o
  -3  12  18        3.82        1.59      5.39 o
  -2  12  18        2.10       12.18      7.34 o
  -1  12  18       31.50       39.75      7.33 o
   0  12  18       18.93       14.21      7.74 o
   1  12  18        9.79        9.37     12.39 o
   2  12  18        0.94       -8.88      8.88 o
   3  12  18        6.19       19.64     11.85 o
  -5  13  18        8.08       14.76      7.18 o
  -4  13  18        0.83        5.95      4.02 o
  -3  13  18        4.67       -5.97      5.97 o
  -2  13  18        6.56        9.18      6.83 o
  -1  13  18       42.26       53.85      7.92 o
   0  13  18        8.91       -3.45      6.87 o
   1  13  18        1.46        6.13      8.54 o
   2  13  18        9.64       14.54      9.74 o
  -3  14  18       13.62       10.56     12.49 o
  -2  14  18        2.35       -3.07      6.07 o
  -1  14  18        9.13        8.44      9.16 o
   0  14  18        6.40       13.33      9.24 o
   1  14  18        0.36       -3.66      7.48 o
  -9   1  19       13.68       11.63      5.39 o
  -8   1  19        0.10       -1.76      5.24 o
  -7   1  19        5.75        9.15      6.23 o
  -6   1  19        0.32       -0.32      5.48 o
  -5   1  19        0.04        4.76      5.61 o
  -4   1  19        3.73       -5.38      5.38 o
  -3   1  19        0.29       -5.39      5.39 o
  -2   1  19        3.83        2.64      5.38 o
  -1   1  19       53.62       64.29      7.12 o
   0   1  19        2.28       -2.86      8.73 o
   1   1  19        7.67       -0.70      9.30 o
   2   1  19        1.84       -3.75     13.80 o
   3   1  19        0.54        3.77      9.99 o
   4   1  19        1.29       -2.90     10.76 o
   5   1  19        0.11       -3.51     10.35 o
   6   1  19        0.59        7.62     12.25 o
  -9   2  19        6.84        4.52      5.70 o
  -8   2  19       35.24       41.55      5.71 o
  -7   2  19        4.58        0.11      4.95 o
  -6   2  19        9.55        7.67      5.50 o
  -5   2  19        4.60        4.96      5.54 o
  -4   2  19       19.41       20.10      5.85 o
  -3   2  19       67.49       81.22      6.65 o
  -2   2  19       56.33       49.81      6.21 o
  -1   2  19       16.00       12.56      6.25 o
   0   2  19        1.40        4.60      6.95 o
   1   2  19       30.97       20.74      9.62 o
   2   2  19        2.61        6.69      9.99 o
   3   2  19        0.02       15.25     10.56 o
   4   2  19        3.19       -4.33     10.58 o
   5   2  19        2.75        5.88     11.21 o
   6   2  19        0.14       -5.37      9.23 o
  -9   3  19       18.10        6.34      4.83 o
  -8   3  19       21.41       25.90      5.42 o
  -7   3  19       12.41       25.16      5.28 o
  -6   3  19       40.93       47.29      8.03 o
  -5   3  19        0.01       -2.54      5.38 o
  -4   3  19       22.89       21.58      5.86 o
  -3   3  19        1.28        3.62      5.47 o
  -2   3  19        3.87        6.77      6.07 o
  -1   3  19       21.32       18.83      6.42 o
   0   3  19       36.71       32.32      7.35 o
   1   3  19        8.80        6.42      9.66 o
   2   3  19        9.17       13.77     10.03 o
   3   3  19        1.63       -9.17      9.17 o
   4   3  19        7.42        9.09     10.76 o
   5   3  19       14.78       12.11      9.50 o
   6   3  19       25.91       11.25     12.00 o
  -9   4  19        0.07       -4.62      4.62 o
  -8   4  19        0.17       -4.23      4.23 o
  -7   4  19       38.25       41.24      4.83 o
  -6   4  19       88.46       89.48      7.09 o
  -5   4  19        2.55        7.36      6.78 o
  -4   4  19        0.04       -5.09      5.31 o
  -3   4  19       15.88       12.08      6.10 o
  -2   4  19       13.20       11.18      6.26 o
  -1   4  19        9.26       13.64      6.31 o
   0   4  19       19.72       12.52      7.12 o
   1   4  19        0.36        7.59      6.93 o
   2   4  19        0.02        1.06     15.54 o
   3   4  19        0.79       -9.89      9.89 o
   4   4  19        5.23       -5.54     11.89 o
   5   4  19        1.57       -7.67      9.05 o
   6   4  19        1.45       -7.14     10.94 o
  -9   5  19       39.38       43.24      7.18 o
  -8   5  19       13.15        5.89      8.15 o
  -7   5  19        0.12       -2.12      5.06 o
  -6   5  19        4.09        3.32      4.99 o
  -5   5  19       42.23       32.10      6.77 o
  -4   5  19       24.03       31.32      8.03 o
  -3   5  19       33.06       22.90      6.43 o
  -2   5  19        1.96       -1.62      6.02 o
  -1   5  19       26.47       31.75      7.41 o
   0   5  19       10.94       12.23      8.13 o
   1   5  19        7.85        9.75      8.30 o
   2   5  19        1.92       10.34     10.48 o
   3   5  19        0.07       -8.17      8.17 o
   4   5  19        0.48       -1.64      8.76 o
   5   5  19        0.00       -3.84     11.48 o
   6   5  19        2.49       -1.96     11.36 o
  -8   6  19       16.55       18.37      3.67 o
  -7   6  19       26.15       24.44      4.29 o
  -6   6  19        0.26       -5.56      5.56 o
  -5   6  19       20.81        9.75      5.42 o
  -4   6  19       34.66       29.64      6.87 o
  -3   6  19       35.08       42.83      8.08 o
  -2   6  19        0.08        6.67      6.80 o
  -1   6  19       25.28       29.25      7.42 o
   0   6  19        0.08        8.74      8.06 o
   1   6  19        3.86        0.43      8.26 o
   2   6  19        0.32       -9.53      9.53 o
   3   6  19        0.02       -8.26      8.26 o
   4   6  19        2.70       -8.78      8.78 o
   5   6  19        0.04      -10.94     10.94 o
  -8   7  19       11.43       26.70      7.17 o
  -7   7  19       40.87       52.17      4.94 o
  -6   7  19       23.80       23.94      4.48 o
  -5   7  19       34.36       44.27      6.09 o
  -4   7  19        0.91        3.48      6.37 o
  -3   7  19       49.76       53.82      9.24 o
  -2   7  19       13.68       12.80      6.92 o
  -1   7  19        0.01       -2.61      6.94 o
   0   7  19       39.61       55.16     13.09 o
   1   7  19       21.33       17.45      8.91 o
   2   7  19        3.62        7.99      8.60 o
   3   7  19        4.03       -8.58      8.58 o
   4   7  19        1.03        3.34     11.08 o
   5   7  19        2.52       12.99     11.72 o
  -8   8  19        1.40       22.32     16.00 o
  -7   8  19        7.79        2.69      6.17 o
  -6   8  19        3.16        4.82      3.75 o
  -5   8  19        0.71       -2.61      6.25 o
  -4   8  19        0.26        3.12      6.33 o
  -3   8  19        5.07       -5.99      8.12 o
  -2   8  19        0.23        0.23      6.62 o
  -1   8  19       10.87        8.73      7.27 o
   0   8  19        0.45       -7.53      8.12 o
   1   8  19        2.27       11.15      8.67 o
   2   8  19        0.27        5.98      8.74 o
   3   8  19        0.93       12.59      9.39 o
   4   8  19        5.20      -12.84     12.84 o
   5   8  19        0.37        2.48     11.79 o
  -7   9  19       18.74       13.10      6.62 o
  -6   9  19        1.46       -1.73      6.76 o
  -5   9  19       10.98       16.05      5.25 o
  -4   9  19        4.25       -1.01      5.43 o
  -3   9  19        3.28       -6.25      6.25 o
  -2   9  19        6.48        8.03      6.63 o
  -1   9  19        0.91        6.90      7.07 o
   0   9  19        3.06       -8.00      8.28 o
   1   9  19       23.79       26.04      7.96 o
   2   9  19       12.02       23.46      9.46 o
   3   9  19        2.05        5.82     10.85 o
   4   9  19        3.75        5.89     11.90 o
  -6  10  19        3.37        2.60      6.42 o
  -5  10  19       12.71       16.76      4.82 o
  -4  10  19        4.12        6.78      5.66 o
  -3  10  19        1.01       -1.18      6.45 o
  -2  10  19        1.02        1.00      9.07 o
  -1  10  19        3.55        4.93      7.18 o
   0  10  19        0.12       -1.64      8.29 o
   1  10  19        0.61       -4.65      7.59 o
   2  10  19        0.29      -10.44     10.44 o
   3  10  19        1.17       12.68     17.61 o
   4  10  19        0.42       11.74     16.38 o
  -6  11  19        7.13        8.34      9.80 o
  -5  11  19        6.85       -5.80      6.49 o
  -4  11  19       12.23        6.09      5.35 o
  -3  11  19        2.58       -1.36      6.44 o
  -2  11  19        0.91        1.24      9.23 o
  -1  11  19        0.09       -1.80      9.34 o
   0  11  19       32.46       37.32      8.66 o
   1  11  19        0.61        2.21      7.95 o
   2  11  19        0.17       -5.50     15.54 o
   3  11  19        1.81        2.88     11.22 o
  -5  12  19        0.01        0.39     16.38 o
  -4  12  19        2.17        2.09      4.99 o
  -3  12  19        1.40        3.46      6.46 o
  -2  12  19        0.45        2.42      6.86 o
  -1  12  19        9.94        6.30     11.29 o
   0  12  19       20.90       24.45     11.13 o
   1  12  19        2.19        3.81      9.08 o
   2  12  19       28.55       33.28     17.41 o
  -3  13  19        2.26        9.02     11.03 o
  -2  13  19        0.82       -7.39      7.39 o
  -1  13  19        0.15       -8.95     11.47 o
   0  13  19        6.69       -5.79     11.27 o
  -8   0  20       43.42       56.74     13.48 o
  -7   0  20        7.91        2.30     11.55 o
  -6   0  20        3.30        3.33      8.23 o
  -5   0  20        6.69        3.32      8.57 o
  -4   0  20        1.03       -2.67      8.08 o
  -3   0  20        1.47        0.13      8.08 o
  -2   0  20       16.36        9.92      8.37 o
  -1   0  20        4.81        8.33      9.82 o
   0   0  20        5.84       11.41     22.32 o
   1   0  20       62.14       52.11     15.35 o
   2   0  20        4.38        1.42     15.09 o
   3   0  20        1.55       -6.97     15.09 o
   4   0  20        0.37      -11.87     15.09 o
   5   0  20        3.97        6.84     15.74 o
  -8   1  20        0.18        0.40      7.42 o
  -7   1  20        0.26       -6.13      6.13 o
  -6   1  20        0.05       -4.93      4.93 o
  -5   1  20        0.79        1.30      5.87 o
  -4   1  20        3.95       -3.38      5.69 o
  -3   1  20        1.03       -2.88      5.75 o
  -2   1  20        0.13       -0.44      5.78 o
  -1   1  20       15.87       11.51      6.45 o
   0   1  20        5.61        0.17      9.71 o
   1   1  20        7.16        7.30     20.19 o
   2   1  20        0.27       -1.35     10.03 o
   3   1  20        1.31       -6.59     10.44 o
   4   1  20        0.54        4.40     10.70 o
   5   1  20        0.01       -9.76     13.80 o
  -8   2  20       14.27        6.68      6.96 o
  -7   2  20       14.38       26.17      6.95 o
  -6   2  20       47.39       60.82      8.38 o
  -5   2  20        7.06        1.04      5.79 o
  -4   2  20        1.40       -3.09      5.68 o
  -3   2  20        4.47       -1.99      5.79 o
  -2   2  20        0.38        1.10      6.30 o
  -1   2  20        1.10        2.20      6.36 o
   0   2  20        1.51        1.72      8.16 o
   1   2  20        0.05        1.05      9.94 o
   2   2  20        3.65       -1.03     10.07 o
   3   2  20        1.77       -9.99      9.99 o
   4   2  20        0.13       -8.47     10.66 o
   5   2  20        0.37       -7.43     10.90 o
  -8   3  20       33.29       37.61      5.70 o
  -7   3  20       16.78       17.55      5.37 o
  -6   3  20       55.43       48.31     12.92 o
  -5   3  20        6.35       -1.84      5.66 o
  -4   3  20       13.12        9.17      5.88 o
  -3   3  20        6.12        5.10      6.39 o
  -2   3  20       14.67       17.98      6.66 o
  -1   3  20       18.41       19.77      6.76 o
   0   3  20        4.28        8.62      7.24 o
   1   3  20        0.01       -7.75      7.75 o
   2   3  20        2.43       -6.53     17.48 o
   3   3  20        4.23        3.79     10.76 o
   4   3  20        0.50        3.40     13.35 o
   5   3  20        0.02      -10.89     10.89 o
  -8   4  20        3.46       -4.86      4.86 o
  -7   4  20        1.54       -2.33      4.90 o
  -6   4  20       10.38       13.53      6.62 o
  -5   4  20        3.40        0.50      7.45 o
  -4   4  20        6.75        0.71      6.16 o
  -3   4  20       71.84       80.33      9.21 o
  -2   4  20       15.89       22.67      6.74 o
  -1   4  20       20.28       23.03      7.76 o
   0   4  20        0.36       -4.44      7.28 o
   1   4  20        0.63       -0.24     10.08 o
   2   4  20        3.78        8.46     10.44 o
   3   4  20        0.02       -2.53     15.29 o
   4   4  20        3.02       16.80     17.03 o
   5   4  20        1.37       -1.81      9.50 o
  -8   5  20       15.33       21.67      4.40 o
  -7   5  20        4.61        6.37      4.94 o
  -6   5  20       47.10       52.82      7.36 o
  -5   5  20       24.48       14.91      6.87 o
  -4   5  20        0.02       -3.76      5.87 o
  -3   5  20        5.64        8.89      6.63 o
  -2   5  20        3.24       -6.93      8.08 o
  -1   5  20       29.68       38.17      8.04 o
   0   5  20        0.35       -8.19      8.19 o
   1   5  20       12.88       13.03     10.67 o
   2   5  20       11.42        2.56     10.44 o
   3   5  20        1.12       -7.55     18.06 o
   4   5  20        0.00        8.78     11.31 o
   5   5  20        0.07      -11.53     11.53 o
  -7   6  20        0.04       -3.96      4.08 o
  -6   6  20        0.91       -2.81      5.65 o
  -5   6  20        2.51       -4.24      6.80 o
  -4   6  20        9.08       10.13      8.98 o
  -3   6  20        1.12       -2.45      7.69 o
  -2   6  20        0.64        0.07      6.90 o
  -1   6  20       80.25      107.02     17.74 o
   0   6  20       59.57       75.74      9.99 o
   1   6  20        0.88        6.76     11.48 o
   2   6  20        9.90        6.32     10.51 o
   3   6  20        5.50        5.06     11.07 o
   4   6  20        0.62       -2.97      9.24 o
  -7   7  20        4.38        5.25      7.60 o
  -6   7  20       24.43       22.31      4.66 o
  -5   7  20        8.65       10.87      7.92 o
  -4   7  20        1.60        2.71      7.24 o
  -3   7  20       34.62       26.14     10.20 o
  -2   7  20        0.00       -3.05      6.96 o
  -1   7  20        2.40        4.68      8.02 o
   0   7  20        9.89        4.27      8.79 o
   1   7  20        0.07       -8.64      8.64 o
   2   7  20       10.89        1.44     10.99 o
   3   7  20        0.73       -0.76      9.28 o
   4   7  20        2.09       11.00     14.19 o
  -6   8  20       31.23       32.45      4.34 o
  -5   8  20       22.55       15.49      6.61 o
  -4   8  20        5.23        8.54      7.00 o
  -3   8  20        0.03       -1.21      8.95 o
  -2   8  20        3.80       13.90      9.85 o
  -1   8  20        0.08       -7.28      7.28 o
   0   8  20        0.52       -6.15      8.87 o
   1   8  20        1.42       -8.41      8.94 o
   2   8  20        1.50      -10.67     10.67 o
   3   8  20        0.63       -2.21      9.33 o
  -6   9  20        5.98       12.20      9.53 o
  -5   9  20        0.67       -0.33      5.64 o
  -4   9  20       37.64       37.94      7.22 o
  -3   9  20        7.48        5.29     10.58 o
  -2   9  20        0.18        1.26      9.24 o
  -1   9  20        0.00       -0.14      7.89 o
   0   9  20        0.15       -0.28      8.82 o
   1   9  20        0.12        6.10     13.45 o
   2   9  20        1.61       -8.86      8.86 o
   3   9  20        0.49        6.29     11.57 o
  -5  10  20        1.19       -3.67      4.84 o
  -4  10  20        1.88       -5.61      6.28 o
  -3  10  20        1.64        0.62      6.81 o
  -2  10  20        1.00       -9.12      9.12 o
  -1  10  20        0.20       -4.33      7.03 o
   0  10  20        0.80       -5.25      8.58 o
   1  10  20        0.06       -4.29      9.22 o
   2  10  20        0.95       -8.13     11.04 o
  -4  11  20        1.30        1.02      6.53 o
  -3  11  20        1.88       11.84      7.33 o
  -2  11  20        0.49      -11.40     11.40 o
  -1  11  20        0.11       -9.11      9.17 o
   0  11  20        1.23        6.11      8.93 o
   1  11  20        1.11       -2.27      8.15 o
  -7   1  21       16.01        3.12      6.69 o
  -6   1  21        3.68       -5.86      5.86 o
  -5   1  21        9.48        2.66      6.11 o
  -4   1  21        0.00       -3.08      6.04 o
  -3   1  21        1.21        3.16      6.04 o
  -2   1  21        1.65        8.43      6.83 o
  -1   1  21        1.64       -7.10      7.10 o
   0   1  21        3.52        4.98      7.56 o
   1   1  21       17.73       16.91      9.06 o
   2   1  21        3.48       -6.56     13.35 o
   3   1  21        0.49      -10.46     10.46 o
   4   1  21        0.92       -8.39     10.81 o
  -7   2  21        3.10        2.70      6.66 o
  -6   2  21        9.08       14.87      6.61 o
  -5   2  21        1.66       -6.36      6.36 o
  -4   2  21        1.52        2.88      6.12 o
  -3   2  21        1.94       13.62      6.78 o
  -2   2  21        3.08       -0.09      6.49 o
  -1   2  21       25.74       21.32      7.08 o
   0   2  21       28.28       24.15      9.05 o
   1   2  21       14.47       16.39     10.89 o
   2   2  21        2.17       13.08     11.17 o
   3   2  21        6.71      -13.30     17.67 o
   4   2  21        0.13       -2.97     11.40 o
  -7   3  21       18.24       15.10      6.55 o
  -6   3  21       25.81       21.46      6.65 o
  -5   3  21        4.15        6.48      6.39 o
  -4   3  21       31.30       35.63      7.03 o
  -3   3  21        0.21        4.06      6.70 o
  -2   3  21       20.60       10.10      6.70 o
  -1   3  21       13.85       11.88      6.95 o
   0   3  21        1.25        5.68      7.61 o
   1   3  21        1.64        0.40      8.51 o
   2   3  21       14.29        5.08     10.75 o
   3   3  21        6.46        9.74     11.08 o
   4   3  21        3.34       -5.42     11.58 o
  -7   4  21        4.81        4.59      5.63 o
  -6   4  21        6.23        8.97      6.72 o
  -5   4  21       35.63       24.76      9.59 o
  -4   4  21       76.07       96.88     15.43 o
  -3   4  21        9.72        6.10      6.78 o
  -2   4  21        0.58       -6.45      6.45 o
  -1   4  21        0.94       10.90      7.06 o
   0   4  21        2.34        6.39     10.77 o
   1   4  21       10.74       -1.30     10.30 o
   2   4  21        3.91       18.97     11.23 o
   3   4  21        0.36       -0.53     11.17 o
   4   4  21        0.14       -5.61     16.58 o
  -7   5  21       27.13       21.68      7.09 o
  -6   5  21       15.22       12.99      5.60 o
  -5   5  21       11.54       -7.55      8.91 o
  -4   5  21       10.57        5.30      9.41 o
  -3   5  21        6.52        5.13      7.25 o
  -2   5  21        3.79       -1.02      7.40 o
  -1   5  21       13.53       11.39      8.04 o
   0   5  21        0.07        3.86      9.15 o
   1   5  21       22.16       37.56     11.71 o
   2   5  21        3.37       -0.71     12.64 o
   3   5  21        0.72        3.45     11.25 o
  -6   6  21       11.00        6.11      5.33 o
  -5   6  21       33.28       40.79      7.62 o
  -4   6  21        4.15       -1.22      9.26 o
  -3   6  21        3.48       -2.26      6.96 o
  -2   6  21       16.46       10.96      7.57 o
  -1   6  21       18.56       24.34      8.80 o
   0   6  21        0.09       -4.05      8.65 o
   1   6  21        8.96       18.14     11.12 o
   2   6  21        1.00       -6.01     10.90 o
   3   6  21        0.43        7.54     12.51 o
  -6   7  21        0.42       -6.70      6.70 o
  -5   7  21       12.10       -1.06      6.75 o
  -4   7  21        4.71       14.03      9.71 o
  -3   7  21       28.67       28.29      9.77 o
  -2   7  21        5.33        5.59      7.60 o
  -1   7  21       13.48       14.75      7.99 o
   0   7  21        3.31        2.64      9.07 o
   1   7  21        0.00       -7.13     10.83 o
   2   7  21       12.06        5.57     16.12 o
  -5   8  21        4.49        9.00      7.25 o
  -4   8  21        8.22       16.63      7.45 o
  -3   8  21        1.34        0.05      9.37 o
  -2   8  21        0.32       -3.88      9.26 o
  -1   8  21        3.72        4.59      7.80 o
   0   8  21        0.73       -6.44      7.82 o
   1   8  21        2.56        2.80     11.08 o
   2   8  21        0.09        1.41     16.51 o
  -4   9  21        1.37       -1.13     10.56 o
  -3   9  21        9.86       10.16      9.73 o
  -2   9  21        4.54        5.15     19.00 o
  -1   9  21        0.53       -1.96      7.54 o
   0   9  21        1.69       -8.77      8.77 o
   1   9  21        1.34        2.45     11.14 o
  -2  10  21        1.43       -2.02     11.86 o
  -1  10  21        0.03      -16.38     16.38 o
  -6   0  22       20.96       21.18     10.50 o
  -5   0  22        3.08       -8.82      8.82 o
  -4   0  22        0.51      -10.52     10.52 o
  -3   0  22        1.75        3.84     13.29 o
  -2   0  22        0.71      -10.25     10.51 o
  -1   0  22        1.19       -4.44     10.96 o
   0   0  22        2.45       10.43     11.47 o
   1   0  22        4.54       17.01     11.72 o
   2   0  22        0.00        6.97     16.38 o
   3   0  22       21.98       22.96     17.16 o
  -6   1  22        9.19       -3.06      8.79 o
  -5   1  22        1.03       -6.15      6.15 o
  -4   1  22        1.54        2.13      6.43 o
  -3   1  22        0.01       -8.24      8.29 o
  -2   1  22        2.33       -6.66      7.49 o
  -1   1  22        0.10       -5.29      7.75 o
   0   1  22        1.00        3.02      7.82 o
   1   1  22        5.59       10.07      8.20 o
   2   1  22        0.26       -1.57     11.26 o
   3   1  22        6.36       10.27     11.76 o
  -6   2  22       15.12        1.80      9.18 o
  -5   2  22       11.19       18.46      6.57 o
  -4   2  22       14.52       15.18      8.01 o
  -3   2  22        7.85       10.37      7.06 o
  -2   2  22        0.01       -2.19      6.91 o
  -1   2  22        1.74        0.33      7.85 o
   0   2  22        3.82       -0.45      8.29 o
   1   2  22        3.32        2.79      9.09 o
   2   2  22        0.84        3.77      9.64 o
  -6   3  22       18.66       20.62      7.92 o
  -5   3  22       12.47       11.60      8.47 o
  -4   3  22       38.18       32.40      7.41 o
  -3   3  22        6.03        6.40      7.11 o
  -2   3  22       12.76        3.16      6.99 o
  -1   3  22        0.00       -7.37      7.57 o
   0   3  22        2.27        2.39      7.77 o
   1   3  22        2.05       13.35     11.53 o
   2   3  22        1.41       -6.17     11.17 o
  -5   4  22        2.18       -9.00      9.00 o
  -4   4  22        9.71       19.01      6.99 o
  -3   4  22        2.65       -9.73      9.73 o
  -2   4  22        0.47        4.31      8.05 o
  -1   4  22       24.33       23.45      8.54 o
   0   4  22        4.06        7.79     10.32 o
   1   4  22       12.31       19.44     11.62 o
   2   4  22        0.12        1.03     11.22 o
  -5   5  22        1.30       13.73     15.74 o
  -4   5  22       12.29       13.72      9.85 o
  -3   5  22       11.37       16.47      7.71 o
  -2   5  22        0.51       19.02      8.00 o
  -1   5  22        5.50       10.04      8.16 o
   0   5  22        4.80       -6.97      9.26 o
   1   5  22       16.11       12.92     11.49 o
  -4   6  22        6.22      -10.84     10.84 o
  -3   6  22        1.35       14.15     10.14 o
  -2   6  22        7.32       -2.32      7.73 o
  -1   6  22        0.10       -2.42      7.93 o
   0   6  22        0.29        2.51      9.50 o
   1   6  22       22.00       27.36     13.35 o
  -3   7  22       11.79       16.15     12.07 o
  -2   7  22        0.00       -6.09      8.37 o
  -1   7  22       10.08        1.53      9.15 o
   0   7  22        0.55        5.42     11.06 o
  -4   1  23        4.52        3.94      8.74 o
  -3   1  23        6.13       -8.73      8.73 o
  -2   1  23        0.45       -7.68      7.93 o
  -1   1  23        0.60       -5.37      8.00 o
   0   1  23        0.33      -10.83     10.83 o
  -4   2  23        0.00        3.67      8.63 o
  -3   2  23        0.24       -3.58      8.79 o
  -2   2  23        0.06       -7.83      7.83 o
  -1   2  23        0.29      -10.41     10.52 o
   0   2  23        0.00       -3.85     11.05 o
  -3   3  23        0.42        2.30      8.78 o
  -2   3  23       12.88       23.07     20.96 o
  -1   3  23        1.17      -10.85     10.85 o
   0   3  23        7.62        2.97     16.38 o
  -2   4  23       40.09       46.56     12.16 o
 
